# Supplementary material for: Extensive protein expression changes induced by pamidronate in RAW 264.7 cells as determined by IP-HPLC
Source: PeerJ. 2020 May 21;8:e9202. doi: 10.7717/peerj.9202 (PMC7246033; doi:10.7717/peerj.9202)
Supplement: Supplemental Information 2 — Analysis of IP-HPLC. [file peerj-08-9202-s002.xlsx]

## Sheet: Sheet1
RAW-Pamidronate-170613
				control	565ug/mL 177uL/100ug					12H						24H						48H
																																Total average ratio	Total average ratio	Total average ratio	average STD	average STD	average STD	average STD
		positive control	positive control	1st	2nd	average	average STD	SQRT	error %	1st	2nd	average	average STD	SQRT	error %	1st	2nd	average	average STD	SQRT	error %	1st	2nd	average	average STD	SQRT	error %				control	12H	24H	48H	control	12H	24H	48H
Home keeping protein	β-actin	253.408	6.25673	363.1	366.8	364.95	2.6163	10.5613	0.817609	384.5	359	371.75	18.0312	10.8785	5.19772	373	362.5	367.75	7.42462	10.6931	2.24742	384.6	374.1	379.35	7.42462	11.2224	2.04249			β-actin	100	103.003	101.247	106.259	0	3.00766	1.53252	1.43005
	α-tubulin	338.874	12.6662	499.6	492.8	496.2	4.80833	12.543	1.06404	479.6	495.1	487.35	10.9602	12.1851	2.55108	523.1	498.3	510.7	17.5362	13.1082	3.51042	504.4	524.7	514.55	14.3543	13.2543	2.82004			α-tubulin	100	97.1467	104.507	105.671	0	1.80756	2.28723	1.94204
	GAPDH	333.471	5.92382	485.3	471.8	478.55	9.54594	12.0449	2.27702	492.5	469.9	481.2	15.9806	12.1544	3.71705	459.4	517.9	488.65	41.3657	12.4571	8.93107	483.2	498.8	491	11.0309	12.551	2.42154			GAPDH	100	100.909	103.422	104.202	0	2.99704	5.60404	2.34928
	GAPDH	#DIV/0!	#DIV/0!			#DIV/0!	#DIV/0!	#DIV/0!	#DIV/0!	341.7	291	316.35	35.8503	#DIV/0!	#DIV/0!	368.8	322.5	345.65	32.739	#DIV/0!	#DIV/0!	299.4	299.4	299.4	0	#DIV/0!	#DIV/0!			GAPDH	100	#DIV/0!	#DIV/0!	#DIV/0!	0
	GAPDH	#DIV/0!	#DIV/0!			#DIV/0!	#DIV/0!	#DIV/0!	#DIV/0!	567.7	605.1	586.4	26.4458	#DIV/0!	#DIV/0!	638.8	686.3	662.55	33.5876	#DIV/0!	#DIV/0!	613.4	583.4	598.4	21.2132	#DIV/0!	#DIV/0!			GAPDH	100	#DIV/0!	#DIV/0!	#DIV/0!	0
	GAPDH	#DIV/0!	#DIV/0!			#DIV/0!	#DIV/0!	#DIV/0!	#DIV/0!	507.3	505.4	506.35	1.3435	#DIV/0!	#DIV/0!	520.3	509.2	514.75	7.84889	#DIV/0!	#DIV/0!	482.3	482.3	482.3	0	#DIV/0!	#DIV/0!			GAPDH	100	#DIV/0!	#DIV/0!	#DIV/0!	0
		#DIV/0!	#DIV/0!			#DIV/0!	#DIV/0!	#DIV/0!	#DIV/0!			#DIV/0!	#DIV/0!	#DIV/0!	#DIV/0!			#DIV/0!	#DIV/0!	#DIV/0!	#DIV/0!			#DIV/0!	#DIV/0!	#DIV/0!	#DIV/0!			0		#DIV/0!	#DIV/0!	#DIV/0!	0
Cellular proliferation		#DIV/0!	#DIV/0!					#DIV/0!	#DIV/0!				#DIV/0!	#DIV/0!	#DIV/0!					#DIV/0!	#DIV/0!					#DIV/0!	#DIV/0!			0
	Ki-67	215.285	12.1839	310.4	315.3	312.85	6.01041	9.87747	2.1334	334.05	349.5	341.775	10.9248	11.2468	2.97856	320.6	327.7	324.15	15.6978	10.4338	4.92554	321.3	320.8	321.05	19.5161	10.2842	6.26228	#DIV/0!	#DIV/0!	Ki-67	100	112.565	105.86	103.809	0	3.61948	0.886526	0.90298
	Ki-67	253.035	19.8342	365.7	379.1	372.4	9.47523	10.9254	2.74074	411.3	425.4	418.35	9.97021	12.8575	2.08904	391.2	376.1	383.65	10.6773	11.4287	2.82132	371.3	398.4	384.85	19.1626	11.4811	4.96486			Ki-67	100	117.684	104.606	105.086	0
	Ki-67	176.266	5.80445	255.1	251.5	253.3	2.54558	8.77693	1.14995	256.8	273.6	265.2	11.8794	9.43051	4.57066	250	279.3	264.65	20.7182	9.4013	7.89287	271.3	243.2	257.25	19.8697	8.99914	8.24724			Ki-67	100	107.447	107.114	102.532	0
	PCNA	170.151	5.80321	249	256.35	252.675	5.19723	9.0843	2.18046	241.3	246.35	243.825	3.57089	8.58338	1.68225	254.35	247.8	251.075	4.63155	8.9958	1.98348	258.55	257.2	257.875	4.49013	9.36613	1.77569	#DIV/0!	#DIV/0!	PCNA	100	95.2452	99.7065	104.036	0	2.95147	2.9689	4.7714
	PCNA	147.729	7.60132	214.7	218.9	216.8	2.96985	8.31092	1.49373	220.6	211.4	216	6.50538	8.26265	3.28122	224.3	220.3	222.3	2.82843	8.63547	1.31882	230	235	232.5	3.53553	9.20713	1.44923			PCNA	100	99.4192	103.905	110.784	0
	PCNA	189.49	7.08725	283.3	293.8	288.55	7.42462	9.95288	2.58975	262	281.3	271.65	13.6472	9.0642	5.65385	284.4	275.3	279.85	6.43467	9.50577	2.4621	287.1	279.4	283.25	5.44472	9.68296	2.01224			PCNA	100	91.0712	95.5078	97.2881	0
	CDK4	223.567	14.2957	323.8	259.3	321.617	#DIV/0!	9.90199	#DIV/0!	351.867	296.4	356.533	#DIV/0!	11.5311	#DIV/0!	339.2	280.6	341.367	#DIV/0!	10.8535	#DIV/0!	336.067	280.2	339.7	#DIV/0!	10.7765	#DIV/0!	#DIV/0!	#DIV/0!	CDK4	100	116.618	110.088	108.01	0	4.78918	6.6083	3.15828
	CDK4	138.337	14.0005	203	202.9	202.95	0.0707107	8.03822	0.0382957	230.6	234.8	232.7	2.96985	9.71406	1.09554	226.4	225.5	225.95	0.636396	9.36018	0.253908	210.5	207.3	208.9	2.26274	8.40018	1.11612			CDK4	100	120.848	116.446	104.503	0
	CDK4	223.194	10.8948	328.7	315.7	322.2	9.19239	9.95018	3.19848	334.2	358	346.1	16.8291	11.0863	4.6828	321.8	335.7	328.75	9.82878	10.274	3.20756	328.1	353.1	340.6	17.6777	10.8354	5.13791			CDK4	100	111.418	103.255	108.897	0
	CDK4	306.157	21.0055	439.7		439.7	#DIV/0!	11.5561	#DIV/0!	490.8		490.8	#DIV/0!	13.5883	#DIV/0!	469.4		469.4	#DIV/0!	12.7767	#DIV/0!	469.6		469.6	#DIV/0!	12.7845	#DIV/0!			CDK4	100	117.586	110.562	110.63	0
	cyclin D2	224.053	17.9897	351.8		351.8	#DIV/0!	11.3025	#DIV/0!	321.7		321.7	#DIV/0!	9.88166	#DIV/0!	345		345	#DIV/0!	10.9976	#DIV/0!	364.6		364.6	#DIV/0!	11.8553	#DIV/0!			cyclin D2	100	87.4287	97.3021	104.89	0
	cMyc	138.402	10.5146	231.7	221	226.35	9.47523	9.37808	3.70224	197.65	204.35	201	4.73762	7.91191	2.61471	207	220.3	213.65	18.9505	8.67458	8.45677	195.75	224.15	209.95	20.5768	8.45863	9.60452	#DIV/0!	#DIV/0!	cMyc	100	87.4391	91.5608	92.5515	0	5.64729	2.06138	4.32176
	cMyc	102.96	5.39156	158.1	160.8	159.45	1.90919	7.516	1.17597	153.7	155.1	154.4	0.989949	7.17219	0.671309	154.1	140.6	147.35	9.54594	6.66261	7.26285	158.3	157.6	157.95	0.494975	7.41555	0.314545			cMyc	100	95.4256	88.6456	98.6634	0
	cMyc	169.446	20.0353	305.3	281.2	293.25	17.0413	11.1267	4.70688	241.6	253.6	247.6	8.48528	8.84048	3.73041	259.9	300	279.95	28.355	10.5121	8.61021	233.2	290.7	261.95	40.6586	9.6179	14.3536			cMyc	100	79.4526	94.476	86.4396	0
	MAX	134.852	5.0866	203.65	206.9	205.275	3.85373	8.39183	1.8973	195.7	190.6	193.15	3.60624	7.6353	2.14212	199.4	199.75	199.575	8.44993	8.04505	4.46956	207.85	195.45	201.65	13.93	8.173	7.05035	#DIV/0!	#DIV/0!	MAX	100	92.064	95.3356	98.2113	0	3.57716	1.86558	2.78592
	MAX	82.2533	2.69165	124.7	122.5	123.6	1.55563	6.43014	1.30829	120.8	117.7	119.25	2.19203	6.08249	2.05266	124.6	113	118.8	8.20244	6.04538	7.56887	120.1	127.4	123.75	5.16188	6.44179	4.26288			MAX	100	94.5934	94.0164	100.181	0
	MAX-1	186.625	8.30718	282.6	291.3	286.95	6.15183	10.0162	2.12362	270.6	263.5	267.05	5.02046	8.96798	2.16149	274.2	286.5	280.35	8.69741	9.68115	3.19681	295.6	263.5	279.55	22.6981	9.63974	8.21204			MAX-1	100	89.5346	96.6547	96.2413	0
	MAX-2	#DIV/0!	#DIV/0!			#DIV/0!	#DIV/0!	#DIV/0!	#DIV/0!	339.5	407.1	373.3	47.8004	#DIV/0!	#DIV/0!	328.2	330.7	329.45	1.76777	#DIV/0!	#DIV/0!	348.1	348.1	348.1	0	#DIV/0!	#DIV/0!			MAX-2	100	#DIV/0!	#DIV/0!	#DIV/0!	0
	MAD-1	157.831	16.3378	259.1	263.4	261.25	7.07107	10.1695	2.36509	233.4	231.95	232.675	1.0253	8.65124	0.478329	232.2	241.6	236.9	10.0409	8.89208	4.35001	260.75	268.1	264.425	13.329	10.3244	4.28475	#DIV/0!	#DIV/0!	MAD-1	100	84.3079	86.025	101.672	0	4.15803	6.52646	1.10571
	MAD-1	99.6016	23.2047	195.2	189.5	192.35	4.03051	9.6306	1.50958	157.5	155.8	156.65	1.20208	7.55304	0.734794	156.7	151.9	154.3	3.39411	7.39584	2.14871	204.2	192.7	198.45	8.13173	9.94225	2.83896			MAD-1	100	78.4275	76.7952	103.236	0
	MAD-1	215.204	10.3277	323	337.3	330.15	10.1116	10.7213	3.03289	309.3	308.1	308.7	0.848528	9.66935	0.31714	307.7	331.3	319.5	16.6877	10.2126	5.4515	317.3	343.5	330.4	18.5262	10.733	5.47871			MAD-1	100	90.1882	95.2548	100.109	0
	MPM2	163.304	5.58019	232.95	235.85	234.4	7.14178	8.43187	3.4561	234.9	244.45	239.675	6.75287	8.73908	3.04829	242.55	244.4	243.475	7.81353	8.95385	3.35483	244.1	250.9	247.5	6.29325	9.17586	2.58272	#DIV/0!	#DIV/0!	MPM2	100	103.366	106.555	110.664	0	0.851785	1.25695	6.2871
	MPM2	87.15	5.72254	130.9	123.7	127.3	5.09117	6.33641	4.34378	128.6	130.5	129.55	1.3435	6.51153	1.10294	138.1	128.9	133.5	6.50538	6.80809	4.7973	141.4	139.3	140.35	1.48492	7.29384	0.972197			MPM2	100	102.764	107.444	115.11	0
	MPM2	238.959	5.93647	335	348	341.5	9.19239	10.1263	3.08986	341.2	358.4	349.8	12.1622	10.5281	3.76938	347	359.9	353.45	9.12168	10.7001	2.75066	346.8	362.5	354.65	11.1016	10.756	3.30397			MPM2	100	103.968	105.666	106.219	0
	MPM2	#DIV/0!	#DIV/0!			#DIV/0!	#DIV/0!	#DIV/0!	#DIV/0!	303.7	275	289.35	20.294	#DIV/0!	#DIV/0!	365.7	330.4	348.05	24.9609	#DIV/0!	#DIV/0!	279.7	293.5	286.6	9.75807	#DIV/0!	#DIV/0!			MPM2	100	#DIV/0!	#DIV/0!	#DIV/0!
	PLK4	199.706	6.5662	291.05	283.5	287.275	5.33866	9.35781	2.1115	303.1	298.75	300.925	3.07591	10.0608	1.05801	286.25	295.9	291.075	6.82358	9.5587	2.58057	297.5	301.35	299.425	3.57089	9.98593	1.24558	#DIV/0!	#DIV/0!	PLK4	100	104.581	102.368	107.276	0	5.58208	0.803471	2.24893
	PLK4	134.143	7.98367	200.1	198.6	199.35	1.06066	8.07511	0.567697	189.1	201.1	195.1	8.48528	7.80752	4.75878	205	203	204	1.41421	8.35808	0.706057	214.3	213.1	213.7	0.848528	8.9195	0.372602			PLK4	100	96.6863	103.504	110.457	0
	PLK4	256.169	14.2496	382	368.4	375.2	9.61665	10.9101	2.78881	417.1	396.4	406.75	14.6371	12.2711	3.34617	367.5	388.8	378.15	15.0614	11.0445	4.23201	380.7	389.6	385.15	6.29325	11.357	1.69339			PLK4	100	112.475	101.232	104.096	0
	PLK4	#DIV/0!	#DIV/0!			#DIV/0!	#DIV/0!	#DIV/0!	#DIV/0!	485.3	436.7	461	34.3654	#DIV/0!	#DIV/0!	461	431.2	446.1	21.0718	#DIV/0!	#DIV/0!	531.7	462.4	497.05	49.0025	#DIV/0!	#DIV/0!			PLK4	100	#DIV/0!	#DIV/0!	#DIV/0!	0
	lamin A/C	182.172	6.73178	263.1	265	264.05	5.86899	9.04865	2.47808	269.2	281.5	275.35	8.69741	9.65288	3.21528	251.35	276.7	264.025	17.9252	9.04727	7.39154	268.55	283.5	276.025	10.5712	9.68778	3.86748	#DIV/0!	#DIV/0!	lamin A/C	100	108.723	103.562	107.295	0	4.5018	7.35348	0.942306
	lamin A/C	120.575	7.72597	176	169.6	172.8	4.52548	7.22667	2.98824	188.2	191.3	189.75	2.19203	8.31713	1.10301	187.9	188.9	188.4	0.707107	8.23558	0.364229	182.1	182.3	182.2	0.141421	7.85014	0.0802886			lamin A/C	100	115.089	113.961	108.627	0
	lamin A/C	236.813	12.6935	350.2	360.4	355.3	7.21249	10.8852	2.10828	350.2	371.7	360.95	15.2028	11.1417	4.19824	314.8	364.5	339.65	35.1432	10.1409	11.3201	355	384.7	369.85	21.0011	11.5342	5.38031			lamin A/C	100	102.356	93.1621	105.962	0
	p14	285.716	26.3746	422.35	405.1	413.725	12.1976	11.3141	3.28121	426.75	443.35	435.05	11.738	12.2202	2.71424	471.05	457.55	464.3	9.54594	13.3635	1.85369	479.2	461.4	470.3	12.5865	13.5862	2.35878	#DIV/0!	#DIV/0!	p14	100	107.936	119.707	121.139	0	0.124341	9.11051	5.95939
	p14	375.025	26.1097	550	528.8	539.4	14.9907	12.8209	3.14256	561.7	572.6	567.15	7.70746	13.8609	1.39437	598.1	573.7	585.9	17.2534	14.5215	2.82377	616.7	582.8	599.75	23.9709	14.9908	3.66617			p14	100	108.112	113.265	116.925	0
	p14	195.635	27.411	294.7	281.4	288.05	9.40452	9.61326	3.50048	291.8	314.1	302.95	15.7685	10.3593	5.01694	344	341.4	342.7	1.83848	12.127	0.436587	341.7	340	340.85	1.20208	12.0505	0.28931			p14	100	107.76	126.149	125.353	0
		#DIV/0!	#DIV/0!			#DIV/0!	#DIV/0!	#DIV/0!	#DIV/0!			#DIV/0!	#DIV/0!	#DIV/0!	#DIV/0!			#DIV/0!	#DIV/0!	#DIV/0!	#DIV/0!			#DIV/0!	#DIV/0!	#DIV/0!	#DIV/0!			0	100	#DIV/0!	#DIV/0!	#DIV/0!	0
	p15/p16	217.74	12.2061	307.2	314.75	310.975	5.33866	9.65585	1.98441	326.55	338	332.275	8.09637	10.7021	2.44424	334.05	344.6	339.325	7.45998	11.0266	2.12488	338.55	324.25	331.4	10.1116	10.6612	3.0667	#DIV/0!	#DIV/0!	p15/p16	100	110.434	113.954	110.836	0	0.457219	1.06538	6.36425
	p15/p16	192.297	15.8744	274.4	279.2	276.8	3.39411	9.19256	1.39605	292.5	295.8	294.15	2.33345	10.0922	0.79866	295	314.9	304.95	14.0714	10.6138	4.28022	317.7	309.6	313.65	5.72756	11.016	1.63849			p15/p16	100	109.787	115.461	119.836	0
	p15/p16	237.189	14.5311	340	350.3	345.15	7.2832	10.3904	2.33391	360.6	380.2	370.4	13.8593	11.5417	3.57741	373.1	374.3	373.7	0.848528	11.6838	0.217318	359.4	338.9	349.15	14.4957	10.5812	4.43321			p15/p16	100	111.08	112.448	101.836	0
	p21	198.418	8.47536	277.467	288.433	282.95	7.7546	9.19411	3.16081	295.667	306.567	301.117	7.70746	10.134	2.59311	299.367	299.967	299.667	3.48839	10.0622	1.1987	296.1	300.933	298.517	5.39758	10.0049	1.86982	#DIV/0!	#DIV/0!	p21	100	111.023	110.974	111.975	0	4.89284	4.33516	9.97832
	p21	139.109	20.1322	199	204.2	201.6	3.67696	7.90512	2.03861	232.4	232.8	232.6	0.282843	9.66907	0.105831	225	226.1	225.55	0.777817	9.29736	0.314445	251	249.4	250.2	1.13137	10.54	0.355814			p21	100	122.314	117.612	133.331	0
	p21	171.546	9.77151	243.9	251.7	247.8	5.51543	8.73235	2.50028	251.6	259.6	255.6	5.65685	9.1681	2.3284	267.3	274.5	270.9	5.09117	9.96765	1.77769	263.1	260.5	261.8	1.83848	9.50021	0.710428			p21	100	104.99	114.146	108.793	0
	p21	267.125	12.9975	389.5	409.4	399.45	14.0714	11.5033	3.6551	403	427.3	415.15	17.1827	12.1666	3.98345	405.8	399.3	402.55	4.59619	11.6372	1.18089	374.2	392.9	383.55	13.2229	10.79	3.89909			p21	100	105.766	101.165	93.7999	0
	p27	338.133	28.8378			499.575	#DIV/0!	12.706	#DIV/0!	502.85	569.5	508.075	#DIV/0!	13.0362	#DIV/0!	529.7	551.6	524.775	#DIV/0!	13.6617	#DIV/0!	552.45	627	564.55	#DIV/0!	15.0472	#DIV/0!	#DIV/0!		p27	100	102.569	107.767	118.655	0	0.388312	6.02271	6.09053
	p27	373.86	23.7833	564.7	533.2	548.95	22.2739	13.2321	4.35755	548.6	569.5	559.05	14.7785	13.6084	2.75512	571.3	551.6	561.45	13.93	13.6963	2.5661	578.6	627	602.8	34.224	15.1307	5.10197			p27	100	102.844	103.508	114.348	0
	p27	301.555	34.742	450.2		450.2	#DIV/0!	12.192	#DIV/0!	457.1		457.1	#DIV/0!	12.4717	#DIV/0!	488.1		488.1	#DIV/0!	13.6581	#DIV/0!	526.3		526.3	#DIV/0!	14.9915	#DIV/0!			p27	100	102.295	112.025	122.962	0
		#DIV/0!	#DIV/0!			#DIV/0!	#DIV/0!	#DIV/0!	#DIV/0!			#DIV/0!	#DIV/0!	#DIV/0!	#DIV/0!			#DIV/0!	#DIV/0!	#DIV/0!	#DIV/0!			#DIV/0!	#DIV/0!	#DIV/0!	#DIV/0!			0	100	#DIV/0!	#DIV/0!	#DIV/0!	0
		#DIV/0!	#DIV/0!			#DIV/0!	#DIV/0!	#DIV/0!	#DIV/0!			#DIV/0!	#DIV/0!	#DIV/0!	#DIV/0!			#DIV/0!	#DIV/0!	#DIV/0!	#DIV/0!			#DIV/0!	#DIV/0!	#DIV/0!	#DIV/0!			0	100	#DIV/0!	#DIV/0!	#DIV/0!	0
Rb signaling pathway		#DIV/0!	#DIV/0!			#DIV/0!	#DIV/0!	#DIV/0!	#DIV/0!			#DIV/0!	#DIV/0!	#DIV/0!	#DIV/0!			#DIV/0!	#DIV/0!	#DIV/0!	#DIV/0!			#DIV/0!	#DIV/0!	#DIV/0!	#DIV/0!			0	100	#DIV/0!	#DIV/0!	#DIV/0!	0
	p53	227.384	13.722	329.25	327.8	328.525	6.18718	10.0569	2.11865	349.6	354.45	352.025	3.42947	11.1643	0.958426	359.2	358.95	359.075	11.0662	11.4757	2.89909	322.25	354	338.125	22.4506	10.5233	6.86028	#DIV/0!	#DIV/0!	p53	100	113.489	114.451	105.581	0	6.1628	1.18497	2.20741
	Rb-1	175.863	10.9232	248.5	259.5	254	7.77817	8.83951	3.42542	264.7	268.9	266.8	2.96985	9.53609	1.13658	275.5	256.2	265.85	13.6472	9.48614	5.17414	276.6	284.8	280.7	5.79828	10.239	1.91738			Rb-1	100	107.88	107.315	115.832	0	2.281	4.29978	2.6714
	Rb-1	#DIV/0!	#DIV/0!			#DIV/0!	#DIV/0!	#DIV/0!	#DIV/0!	264.7	268.9	266.8	2.96985	#DIV/0!	#DIV/0!	275.5	256.2	265.85	13.6472	#DIV/0!	#DIV/0!	276.6	284.8	280.7	5.79828	#DIV/0!	#DIV/0!			Rb-1	100
	E2F-1	159.105	8.11155	227.15	230.45	228.8	4.94975	8.34833	2.45557	232.75	240.6	236.675	5.55079	8.80736	2.47395	251.1	244.5	247.8	4.6669	9.41779	1.82497	235.65	248.85	242.25	9.33381	9.11837	3.8548	#DIV/0!	#DIV/0!	E2F-1	100	105.212	112.84	109.107	0	4.36129	5.20667	0.505995
	E2F-1	141.5	10.689	202.6	212.9	207.75	7.2832	8.13943	3.77641	210.2	211	210.6	0.565685	8.31266	0.286116	236.1	226.8	231.45	6.57609	9.48421	2.52686	211.7	228	219.85	11.5258	8.85157	5.0226			E2F-1	100	102.128	116.522	108.749	0
	E2F-1	175.199	7.04604	251.7	248	249.85	2.6163	8.64008	1.21921	255.3	270.2	262.75	10.5359	9.35687	4.12675	266.1	262.2	264.15	2.75772	9.43139	1.07927	259.6	269.7	264.65	7.14178	9.45786	2.75641			E2F-1	100	108.296	109.159	109.465	0
		#DIV/0!	#DIV/0!			#DIV/0!	#DIV/0!	#DIV/0!	#DIV/0!	210.2	211	210.6	0.565685	#DIV/0!	#DIV/0!	236.1	236.8	236.45	0.494975	#DIV/0!	#DIV/0!	211.7	228	219.85	11.5258	#DIV/0!	#DIV/0!			0	100	#DIV/0!	#DIV/0!	#DIV/0!	0
		#DIV/0!	#DIV/0!					#DIV/0!	#DIV/0!				#DIV/0!	#DIV/0!	#DIV/0!					#DIV/0!	#DIV/0!				#DIV/0!	#DIV/0!	#DIV/0!			0	100	#DIV/0!	#DIV/0!	#DIV/0!	0
Epigenetic modification		#DIV/0!	#DIV/0!			#DIV/0!	#DIV/0!	#DIV/0!	#DIV/0!			#DIV/0!	#DIV/0!	#DIV/0!	#DIV/0!			#DIV/0!	#DIV/0!	#DIV/0!	#DIV/0!			#DIV/0!	#DIV/0!	#DIV/0!	#DIV/0!			0	100	#DIV/0!	#DIV/0!	#DIV/0!	0
	histone H1	216.345	31.4989			316.075	#DIV/0!	9.9865	#DIV/0!	338.65	222.8	343.975	#DIV/0!	11.2973	#DIV/0!	395.4	225.9	389.85	#DIV/0!	13.1721	#DIV/0!	364.9	227.2	366.35	#DIV/0!	12.2477	#DIV/0!	#DIV/0!		histone H1	100	113.069	131.277	122.296	0	0.207732	2.23616	1.24887
	histone H1	134.288	17.7518	190.7	200	195.35	6.57609	7.8142	3.70087	201.5	222.8	212.15	15.0614	8.82393	6.55544	248.1	225.9	237	15.6978	10.1347	5.21327	221.4	227.2	224.3	4.10122	9.48745	1.58219			histone H1	100	112.922	129.696	121.413	0
	histone H1	298.392	45.256	436.8		436.8	#DIV/0!	11.7647	#DIV/0!	475.8		475.8	#DIV/0!	13.3195	#DIV/0!	542.7		542.7	#DIV/0!	15.6304	#DIV/0!	508.4		508.4	#DIV/0!	14.4917	#DIV/0!			histone H1	100	113.215	132.858	123.179	0
	KDM4D	154.626	3.40351	229.1	231.95	230.525	2.01525	8.71201	0.925033	222.3	224.95	223.625	1.87383	8.30657	0.946032	221.9	224.15	223.025	1.59099	8.27038	0.810826	229.7	222	225.85	5.44472	8.43944	2.6407	#DIV/0!	#DIV/0!	KDM4D	100	95.4377	95.0072	96.9479	0	4.1467	2.91336	3.09475
	KDM4D	149.937	5.26219	226.8	231.8	229.3	3.53553	8.90862	1.54723	215.8	219.9	217.85	2.89914	8.24096	1.48311	217	220	218.5	2.12132	8.2803	1.07708	227.5	214.9	221.2	8.90955	8.44177	4.28403			KDM4D	100	92.5055	92.9471	94.7596	0
	KDM4D (JMJD2D)	159.079	1.78092	231.4	232.1	231.75	0.494975	8.52472	0.238108	228.8	230	229.4	0.848528	8.38576	0.42144	226.8	228.3	227.55	1.06066	8.27472	0.540711	231.9	229.1	230.5	1.9799	8.45109	0.965593			KDM4D (JMJD2D)	100	98.3698	97.0673	99.1362	0
	HDAC10	160.637	4.86456	231.65	241.4	236.525	6.89429	8.71135	3.1307	232	230.4	231.2	1.13137	8.40016	0.559609	236.75	233.45	235.1	2.33345	8.62918	1.09085	237.65	248.15	242.9	7.42462	9.06988	3.11055	#DIV/0!	#DIV/0!	HDAC10	100	96.4887	99.104	104.109	0	5.68275	2.74501	0.516888
	HDAC10	167.226	3.05788	238.1	243.9	241	4.10122	8.58919	1.92714	240.3	243.2	241.75	2.05061	8.63274	0.958468	245.1	240	242.55	3.60624	8.67895	1.66186	239.2	256.3	247.75	12.0915	8.97352	5.12432			HDAC10	100	100.507	101.045	104.475	0
	HDAC10	153.387	7.3328	225.2	238.9	232.05	9.68736	8.86921	4.22118	223.7	217.6	220.65	4.31335	8.20139	2.2198	228.4	226.9	227.65	1.06066	8.61759	0.498645	236.1	240	238.05	2.75772	9.20124	1.13363			HDAC10	100	92.4704	97.163	103.744	0
	MBD4	449.69	38.4992	642.7	647.4	645.05	3.3234	13.9771	0.593645	712.1	680.8	696.45	22.1324	15.7086	3.09144	738.5	685.9	712.2	37.1938	16.2022	4.84176	723.9	748	735.95	17.0413	16.9192	2.06231			MBD4	100	112.388	115.919	121.049	0	1.84254	2.7177	1.32798
	DMAP1	#DIV/0!	#DIV/0!					#DIV/0!	#DIV/0!				#DIV/0!	#DIV/0!	#DIV/0!					#DIV/0!	#DIV/0!					#DIV/0!	#DIV/0!
	DMAP1	198.805	16.8036	302.6	284	293.3	13.1522	9.72085	4.75824	301.8	293.6	297.7	5.79828	9.94459	2.03144	336.8	324.8	330.8	8.48528	11.4889	2.22522	314.7	305.8	310.25	6.29325	10.5567	1.95728			DMAP1	100	102.302	118.188	108.599	0	3.39484	3.49173	3.35776
	DMAP1	#DIV/0!	#DIV/0!	*		#DIV/0!	#DIV/0!	#DIV/0!	#DIV/0!	812.1	580.8	696.45	163.554	#DIV/0!	#DIV/0!	738.5	685.9	712.2	37.1938	#DIV/0!	#DIV/0!	713.9	758	735.95	31.1834	#DIV/0!	#DIV/0!			DMAP1	100	#DIV/0!	#DIV/0!	#DIV/0!	0
	DNMT1	#DIV/0!	#DIV/0!					#DIV/0!	#DIV/0!				#DIV/0!	#DIV/0!	#DIV/0!					#DIV/0!	#DIV/0!					#DIV/0!	#DIV/0!
	DNMT1	205.9	8.7989	302.4	294	298.2	5.9397	9.6073	2.22751	311.1	292.8	301.95	12.9401	9.80052	4.60905	310	306.8	308.4	2.26274	10.1242	0.76968	322.1	314.5	318.3	5.37401	10.6019	1.65963			DNMT1	100	102.011	105.381	110.353	0	3.41828	1.4986	1.94357
	DNMT1	#DIV/0!	#DIV/0!	*		#DIV/0!	#DIV/0!	#DIV/0!	#DIV/0!	311.1	292.8	301.95	12.9401	#DIV/0!	#DIV/0!	310	306.8	308.4	2.26274	#DIV/0!	#DIV/0!	322.1	314.5	318.3	5.37401	#DIV/0!	#DIV/0!			DNMT1	100	#DIV/0!	#DIV/0!	#DIV/0!	0
	PCAF	193.121	18.1391	287.5		287.5	#DIV/0!	9.71489	#DIV/0!	327.3		327.3	#DIV/0!	11.5836	#DIV/0!	302.1		302.1	#DIV/0!	10.4393	#DIV/0!	290.3		290.3	#DIV/0!	9.85795	#DIV/0!			PCAF	100	119.235	107.457	101.473	0
									#DIV/0!						#DIV/0!						#DIV/0!						#DIV/0!
		#DIV/0!	#DIV/0!					#DIV/0!	#DIV/0!				#DIV/0!	#DIV/0!	#DIV/0!					#DIV/0!	#DIV/0!					#DIV/0!	#DIV/0!			0
Protein translation		#DIV/0!	#DIV/0!					#DIV/0!	#DIV/0!				#DIV/0!	#DIV/0!	#DIV/0!					#DIV/0!	#DIV/0!					#DIV/0!	#DIV/0!			0
	DOHH	155.906	11.0048	228.5	161.9	227.2	#DIV/0!	8.44359	#DIV/0!	240.95	165.8	237.925	#DIV/0!	9.05644	#DIV/0!	250.1	190.7	253.475	#DIV/0!	9.87771	#DIV/0!	237.35	165.6	235.175	#DIV/0!	8.90332	#DIV/0!	#DIV/0!	#DIV/0!	DOHH	100	107.169	117.04	105.375	0	0.458503	0.292145	0.362381
	DOHH	112.588	8.20593	167.1	161.9	164.5	3.67696	7.20501	2.44907	177.9	165.8	171.85	8.55599	7.69819	4.93153	177.2	190.7	183.95	9.54594	8.44761	4.57711	174.3	165.6	169.95	6.15183	7.57378	3.68567			DOHH	100	106.845	117.246	105.118	0
	DOHH	199.215	13.8124	289.9		289.9	#DIV/0!	9.52286	#DIV/0!	304		304	#DIV/0!	10.2364	#DIV/0!	323		323	#DIV/0!	11.1259	#DIV/0!	300.4		300.4	#DIV/0!	10.0591	#DIV/0!			DOHH	100	107.493	116.833	105.631	0
	DHS	203.348	25.263			363.225	#DIV/0!	12.6442	#DIV/0!	319.75	210	320.8	77.605	10.8375	20.9346	307.65	192.3	305.55	#DIV/0!	10.1095	#DIV/0!	321.4	181.7	316.775	#DIV/0!	10.6502	#DIV/0!	#DIV/0!		DHS	100	87.1688	81.1675	83.1986	0	5.03284	3.94708	3.8769
	DHS	128.541	15.0116	224.9	225	224.95	0.0707107	9.81881	0.0256673	205.8	210	207.9	2.96985	8.90837	1.30133	200.7	192.3	196.5	5.9397	8.24373	3.01363	200.2	181.7	190.95	13.0815	7.89994	7.08529			DHS	100	90.7276	83.9585	80.4572	0
	DHS	276.203	37.4674	501.5		501.5	#DIV/0!	15.0099	#DIV/0!	433.7		433.7	#DIV/0!	12.5498	#DIV/0!	414.6		414.6	#DIV/0!	11.7642	#DIV/0!	442.6		442.6	#DIV/0!	12.8995	#DIV/0!			DHS	100	83.6101	78.3765	85.94	0
	eIF5A1	#DIV/0!	#DIV/0!			#DIV/0!	#DIV/0!	#DIV/0!	#DIV/0!	359.3	360	359.65	0.494975	#DIV/0!	#DIV/0!	367.9	373.7	370.8	4.10122	#DIV/0!	#DIV/0!	353.6	365.3	359.45	8.27315	#DIV/0!	#DIV/0!			eIF5A1	100	#DIV/0!	#DIV/0!	#DIV/0!	0
	eIF5A1	250.337	3.12447	356.3	375.6	365.95	13.6472	10.7524	4.04946	359.3	360	359.65	0.494975	10.4553	0.158356	357.9	368.7	363.3	7.63675	10.6284	2.33879	353.6	365.3	359.45	8.27315	10.4457	2.61945			eIF5A1	100	97.2372	98.8473	97.1482	0	2.10391	3.19412	3.33446
	eIF5A1	#DIV/0!	#DIV/0!			#DIV/0!	#DIV/0!	#DIV/0!	#DIV/0!	359.3	360	359.65	0.494975	#DIV/0!	#DIV/0!	377.9	378.7	378.3	0.565685	#DIV/0!	#DIV/0!	353.6	365.3	359.45	8.27315	#DIV/0!	#DIV/0!			eIF5A1	100	#DIV/0!	#DIV/0!	#DIV/0!	0
	eIF5A2	222.248	5.45292	332.5	328.3	330.4	13.435	10.3996	4.25722	314.8	321.85	318.325	4.9851	9.80187	1.79984	322.8	334.7	328.75	8.41457	10.32	2.7281	323.55	323.8	323.675	2.65165	10.0711	0.910875	#DIV/0!	#DIV/0!	eIF5A2	100	94.3494	99.0727	96.7888	0	1.67727	3.79414	1.95119
	eIF5A2	212.332	4.37007	327.6	304.4	316	16.4049	10.1817	5.39315	306.7	307.2	306.95	0.353553	9.72716	0.130698	306.3	311	308.65	3.3234	9.81415	1.20046	304.7	308.7	306.7	2.82843	9.7143	1.04359			eIF5A2	100	95.5354	96.3898	95.4091	0
	eIF5A2	230.456	8.24368	337.4	352.2	344.8	10.4652	10.6932	3.15361	322.9	336.5	329.7	9.61665	9.96211	3.33584	339.3	358.4	348.85	13.5057	10.8809	3.91595	342.4	338.9	340.65	2.47487	10.4973	0.78301			eIF5A2	100	93.1634	101.756	98.1685	0
	eIF2AK3	241.328	6.43422	350.033	289.15	346.783	#DIV/0!	10.2692	#DIV/0!	357.067	297.45	355.067	#DIV/0!	10.6648	#DIV/0!	360.167	307.05	362.133	#DIV/0!	10.9912	#DIV/0!	356.4	294.2	351.8	#DIV/0!	10.5106	#DIV/0!	#DIV/0!	#DIV/0!	eIF2AK3	100	103.677	106.827	102.562	0	0.814843	3.79872	2.40282
	eIF2AK3	234.092	4.61707	340	330	335	7.07107	10.0453	2.42324	351.8	335.2	343.5	11.738	10.4598	3.68704	339.5	340.5	340	0.707107	10.2912	0.233408	354	337.1	345.55	11.9501	10.5574	3.68467			eIF2AK3	100	104.127	102.448	105.098	0
	eIF2AK3 (PERK)	174.645	6.53204	257.8	248.3	253.05	6.71751	8.85463	2.95506	255.1	259.7	257.4	3.25269	9.09695	1.36635	262.8	273.6	268.2	7.63675	9.67236	2.81732	262	251.3	256.65	7.56604	9.05564	3.17871			eIF2AK3 (PERK)	100	102.737	109.235	102.27	0
	eIF2AK3 (PERK)	311.3	12.1004	452.3		452.3	#DIV/0!	11.8744	#DIV/0!	464.3		464.3	#DIV/0!	12.3693	#DIV/0!	478.2		478.2	#DIV/0!	12.919	#DIV/0!	453.2		453.2	#DIV/0!	11.9122	#DIV/0!			eIF2AK3 (PERK)	100	104.168	108.797	100.319	0
		#DIV/0!	#DIV/0!					#DIV/0!	#DIV/0!				#DIV/0!	#DIV/0!	#DIV/0!					#DIV/0!	#DIV/0!					#DIV/0!	#DIV/0!			0
Growth factors expressions		#DIV/0!	#DIV/0!			#DIV/0!	#DIV/0!	#DIV/0!	#DIV/0!	481.3	481.3	481.3	0	#DIV/0!	#DIV/0!	521.4	521.4	521.4	0	#DIV/0!	#DIV/0!	597.7	597.7	597.7	0	#DIV/0!	#DIV/0!			0	100	#DIV/0!	#DIV/0!	#DIV/0!	0
	HER1	152.334	12.223	218.95	172.7	220.75	#DIV/0!	8.2714	#DIV/0!	239.05	180.3	238.5	#DIV/0!	9.28257	#DIV/0!	250.5	189.2	249.8	#DIV/0!	9.87249	#DIV/0!	228.75	187.9	231.275	#DIV/0!	8.88488	#DIV/0!	#DIV/0!	#DIV/0!	HER1	100	111.989	119.224	108.373	0	0.911847	0.139867	5.98599
	HER1	117.796	8.89479	165.5	172.7	169.1	5.09117	7.16265	3.41496	182.5	180.3	181.4	1.55563	7.97518	0.852408	192	189.2	190.6	1.9799	8.5325	0.947341	177.8	187.9	182.85	7.14178	8.06558	3.77129			HER1	100	111.344	119.125	112.606	0
	HER1-EGFR	186.037	16.3858	272.4		272.4	#DIV/0!	9.29319	#DIV/0!	295.6		295.6	#DIV/0!	10.4673	#DIV/0!	309		309	#DIV/0!	11.0889	#DIV/0!	279.7		279.7	#DIV/0!	9.67798	#DIV/0!			HER1-EGFR	100	112.634	119.323	104.141	0
	HER2	154.592	8.77478	226.8	224.6	225.7	6.6468	8.43255	3.21979	222.75	231.9	227.325	6.47003	8.52836	3.06644	236.85	234.6	235.725	7.53069	9.00738	3.19755	244.5	245.05	244.775	3.6416	9.49647	1.40346	#DIV/0!	#DIV/0!	HER2	100	101.263	107.209	112.987	0	1.09711	4.98484	4.86096
	HER2	136.891	13.3643	207.5	195.9	201.7	8.20244	8.05042	4.33571	201	209.8	205.4	6.22254	8.27703	3.12999	217.3	225.7	221.5	5.9397	9.19833	2.42759	232.3	227.7	230	3.25269	9.64931	1.21531			HER2	100	102.815	114.259	119.861	0
	HER2	171.512	4.96679	246.1	253.3	249.7	5.09117	8.8424	2.25361	244.5	254	249.25	6.71751	8.81692	2.98002	256.4	243.5	249.95	9.12168	8.85653	3.99058	256.7	262.4	259.55	4.03051	9.38286	1.58971			HER2	100	99.7118	100.16	106.112	0
	TGF-β1	119.766	8.50013	170	172	171	1.41421	7.15778	0.961486	183.2	195.2	189.2	8.48528	8.3327	4.18947	189.4	178.5	183.95	7.70746	8.01148	4.11815	192.1	185.5	188.8	4.6669	8.30866	2.33876			TGF-β1	100	116.415	111.927	116.079	0	2.57548	2.53982	1.65012
	TGF-β2	184.733	28.5744	278.5		278.5	#DIV/0!	9.68333	#DIV/0!	283.3		283.3	#DIV/0!	9.92809	#DIV/0!	319.4		319.4	#DIV/0!	11.6046	#DIV/0!	337.7		337.7	#DIV/0!	12.368	#DIV/0!			TGF-β2	100	102.528	119.841	127.724	0
	TGF-β3	172.264	14.5312	246.5		246.5	#DIV/0!	8.61604	#DIV/0!	267.9		267.9	#DIV/0!	9.77938	#DIV/0!	272.5		272.5	#DIV/0!	10.0118	#DIV/0!	280.5		280.5	#DIV/0!	10.4037	#DIV/0!			TGF-β3	100	113.502	116.2	120.748	0
	SMAD4	169.182	15.6184	245.7	259.4	252.55	9.68736	9.13063	3.98748	253.4	253	253.2	0.282843	9.16616	0.117756	266.3	262.2	264.25	2.89914	9.7503	1.0617	268	304	286	25.4558	10.8083	7.35626			SMAD4	100	100.389	106.787	118.374	0	2.05262	2.52459	5.67187
	SMAD4	#DIV/0!	#DIV/0!			#DIV/0!	#DIV/0!	#DIV/0!	#DIV/0!	253.4	253	253.2	0.282843	#DIV/0!	#DIV/0!	266.3	262.2	264.25	2.89914	#DIV/0!	#DIV/0!	268	304	286	25.4558	#DIV/0!	#DIV/0!			SMAD4	100	#DIV/0!	#DIV/0!	#DIV/0!	0
	HGFα	200.997	7.06028	290.7	305.5	298.1	10.4652	9.85407	3.70352	285.2	292.1	288.65	4.87904	9.36231	1.9296	315.3	296.4	305.85	13.3643	10.2398	4.36573	297.4	295.2	296.3	1.55563	9.76231	0.569685			HGFα	100	95.0095	103.914	99.0688	0	2.81656	4.03462	2.1366
	HGFα	#DIV/0!	#DIV/0!			#DIV/0!	#DIV/0!	#DIV/0!	#DIV/0!	285.2	292.1	288.65	4.87904	#DIV/0!	#DIV/0!	315.3	296.4	305.85	13.3643	#DIV/0!	#DIV/0!	297.4	295.2	296.3	1.55563	#DIV/0!	#DIV/0!			HGFα	100	#DIV/0!	#DIV/0!	#DIV/0!	0
	Met	212.798	5.01554	319.7	300.5	310.1	13.5765	9.86417	4.76977	316.3	294.9	305.6	15.1321	9.63337	5.55286	322.4	300	311.2	15.8392	9.91977	5.48342	332.3	303.2	317.75	20.5768	10.2446	6.64154			Met	100	97.6602	100.564	103.857	0	5.16132	5.12659	5.70565
	FGF-1	234.203	22.0498	395.1	335.6	399.1	#DIV/0!	12.8412	#DIV/0!	350.85	303.7	353.375	#DIV/0!	10.9166	#DIV/0!	353.05	300.2	356.125	#DIV/0!	11.0418	#DIV/0!	359.1	290.8	355.7	#DIV/0!	11.0226	#DIV/0!	#DIV/0!	#DIV/0!	FGF-1	100	85.5474	86.0269	86.1677	0	3.70314	0.154386	2.17655
	FGF-1	197.591	15.5418	319.6	335.6	327.6	11.3137	11.4022	3.00076	293.6	303.7	298.65	7.14178	10.0528	2.44357	287.9	300.2	294.05	8.69741	9.82137	3.10755	304.4	290.8	297.6	9.61665	10.0005	3.31071			FGF-1	100	88.166	86.136	87.7067	0
	FGF-1	270.459	28.9138	470.6		470.6	#DIV/0!	14.1471	#DIV/0!	408.1		408.1	#DIV/0!	11.7321	#DIV/0!	418.2		418.2	#DIV/0!	12.1549	#DIV/0!	413.8		413.8	#DIV/0!	11.9725	#DIV/0!			FGF-1	100	82.9289	85.9177	84.6286	0
	FGF-2	230.298	25.7968	375.233	220	374.25	#DIV/0!	11.998	#DIV/0!	335	205.7	336.8	#DIV/0!	10.32	#DIV/0!	356.467	204.2	355.333	#DIV/0!	11.1819	#DIV/0!	392.967	247.6	397.017	#DIV/0!	12.912	#DIV/0!	#DIV/0!	#DIV/0!	FGF-2	100	86.1364	92.4017	106.363	0	0.428123	2.31105	4.95584
	FGF-2	135.872	15.7304	225.9	220	222.95	4.17193	9.33155	1.66303	194.9	205.7	200.3	7.63675	8.0267	4.06595	211	204.2	207.6	4.80833	8.46923	2.31935	223.3	247.6	235.45	17.1827	9.97887	5.86731			FGF-2	100	86.0167	90.7591	106.937	0
	FGF-2	195.527	15.4009	312.8		312.8	#DIV/0!	10.8293	#DIV/0!	283.5		283.5	#DIV/0!	9.37942	#DIV/0!	293.5		293.5	#DIV/0!	9.89815	#DIV/0!	315.5		315.5	#DIV/0!	10.9532	#DIV/0!			FGF-2	100	86.6116	91.4017	101.145	0
	FGF-2	358.356	47.3993	587		587	#DIV/0!	15.121	#DIV/0!	526.6		526.6	#DIV/0!	12.9709	#DIV/0!	564.9		564.9	#DIV/0!	14.3717	#DIV/0!	640.1		640.1	#DIV/0!	16.7852	#DIV/0!			FGF-2	100	85.7808	95.0444	111.006	0
	FGF-7	192.199	16.5585	279.1		279.1	#DIV/0!	9.32207	#DIV/0!	318.9		318.9	#DIV/0!	11.2562	#DIV/0!	293.7		293.7	#DIV/0!	10.0748	#DIV/0!	301.2		301.2	#DIV/0!	10.4404	#DIV/0!			FGF-7	100	120.747	108.074	111.996	0	2.5	3.2	3.4
	GH	127.463	8.04843	186	190	188	2.82843	7.78056	1.62212	201	210	205.5	6.36396	8.83387	2.81465	184.3	195	189.65	7.56604	7.88589	4.1713	192.4	190	191.2	1.69706	7.98356	0.927602			GH	100	113.538	101.354	102.609	0	2.21839	2.89671	1.27486
	GH	#DIV/0!	#DIV/0!			#DIV/0!	#DIV/0!	#DIV/0!	#DIV/0!	284.8	328.7	306.75	31.042	#DIV/0!	#DIV/0!	331.3	352.2	341.75	14.7785	#DIV/0!	#DIV/0!	313.6	353.7	333.65	28.355	#DIV/0!	#DIV/0!			GH	100	#DIV/0!	#DIV/0!	#DIV/0!	0
	GHRH	155.081	3.77522	219.3	224.9	222.1	3.9598	8.18651	2.04701	240.8	221.8	231.3	13.435	8.73035	5.99001	228.2	226.8	227.5	0.989949	8.50993	0.477302	227.1	226.6	226.85	0.353553	8.47166	0.172271			GHRH	100	106.643	103.951	103.483	0	4.01851	1.26216	1.10964
	GHRH	#DIV/0!	#DIV/0!			#DIV/0!	#DIV/0!	#DIV/0!	#DIV/0!	245.8	216.8	231.3	20.5061	#DIV/0!	#DIV/0!	228.2	226.8	227.5	0.989949	#DIV/0!	#DIV/0!	227.1	226.6	226.85	0.353553	#DIV/0!	#DIV/0!			GHRH	100	#DIV/0!	#DIV/0!	#DIV/0!	0
	IGF-1	219.247	10.7989	306.8	321.4	314.1	10.3238	9.73923	3.73948	312.7	344.3	328.5	22.3446	10.4524	6.91892	348.5	331.3	339.9	12.1622	10.9842	3.468	338.4	325.7	332.05	8.98026	10.6209	2.74859			IGF-1	100	107.323	112.783	109.052	0	5.3292	3.60374	3.24403
	IGFIIR	156.846	17.34	230.75	148.5	229.875	#DIV/0!	8.54569	#DIV/0!	241.25	152.1	239.3	#DIV/0!	9.08041	#DIV/0!	262.45	152.4	258.325	#DIV/0!	10.0737	#DIV/0!	270.3	166.7	267.85	#DIV/0!	10.5358	#DIV/0!	#DIV/0!	#DIV/0!	IGFIIR	100	106.141	115.809	122.462	0	0.378812	7.65827	2.95629
	IGFIIR	102.692	9.04586	152	148.5	150.25	2.47487	6.89626	1.80506	159.9	152.1	156	5.51543	7.30126	3.55791	168.9	152.4	160.65	11.6673	7.61304	6.81353	176.5	166.7	171.6	6.92965	8.30111	3.45986			IGFIIR	100	105.873	110.394	120.371	0
	IGFIIR	210.465	26.17	309.5		309.5	#DIV/0!	9.95163	#DIV/0!	322.6		322.6	#DIV/0!	10.5894	#DIV/0!	356		356	#DIV/0!	12.0638	#DIV/0!	364.1		364.1	#DIV/0!	12.395	#DIV/0!			IGFIIR	100	106.408	121.224	124.552	0
	PDGF-A	190.607	9.66299	280.6	268.6	274.6	8.48528	9.16477	3.47544	310.3	286.1	298.2	17.112	10.3727	5.41966	289.3	280.7	285	6.08112	9.71561	2.22996	288.4	284.8	286.6	2.54558	9.7976	0.923878			PDGF-A	100	113.18	106.01	106.905	0	4.44755	2.8527	2.19966
	CTGF	172.942	7.21219	258.9	268.3	263.6	6.6468	9.52147	2.53399	231.4	262.5	246.95	21.991	8.60282	9.90903	254.4	264.4	259.4	7.07107	9.2983	2.82266	261.7	257.3	259.5	3.11127	9.30368	1.25023			CTGF	100	90.3517	97.6561	97.7126	0	6.22151	2.67833	1.89211
	insulin	306.606	44.4088	446		446	#DIV/0!	11.8065	#DIV/0!	485.2		485.2	#DIV/0!	13.3639	#DIV/0!	535.4		535.4	#DIV/0!	15.1259	#DIV/0!	539.2		539.2	#DIV/0!	15.251	#DIV/0!			insulin	100	113.191	128.115	129.175	0
	ERβ	225.826	13.7932	330.8	317.2	324	9.61665	9.9083	3.37158	352.9	353.8	353.35	0.636396	11.2927	0.174511	352.9	325.8	339.35	19.1626	10.6548	5.74299	339.7	365.4	352.55	18.1726	11.2572	4.89909			ERβ	100	113.972	107.534	113.614	0	1.77304	4.55728	4.13534
	Erβ	#DIV/0!	#DIV/0!			#DIV/0!	#DIV/0!	#DIV/0!	#DIV/0!	334.2	334.2	334.2	0	#DIV/0!	#DIV/0!	430	362.6	396.3	47.659	#DIV/0!	#DIV/0!	365.9	365.9	365.9	0	#DIV/0!	#DIV/0!			Erβ	100	#DIV/0!	#DIV/0!	#DIV/0!	0
	progesterone	374.24	37.4297	619.8		619.8	#DIV/0!	15.6703	#DIV/0!	534.3		534.3	#DIV/0!	12.6515	#DIV/0!	593.7		593.7	#DIV/0!	14.8142	#DIV/0!	604.6		604.6	#DIV/0!	15.1776	#DIV/0!			progesterone	100	80.7351	94.5364	96.8556	0
		#DIV/0!	#DIV/0!					#DIV/0!	#DIV/0!					#DIV/0!	#DIV/0!					#DIV/0!	#DIV/0!					#DIV/0!	#DIV/0!
		#DIV/0!	#DIV/0!					#DIV/0!	#DIV/0!					#DIV/0!	#DIV/0!					#DIV/0!	#DIV/0!					#DIV/0!	#DIV/0!
RAS signaling		#DIV/0!	#DIV/0!					#DIV/0!	#DIV/0!				#DIV/0!	#DIV/0!	#DIV/0!					#DIV/0!	#DIV/0!					#DIV/0!	#DIV/0!			0
	NRAS	240.431	7.04573	337	350.1	343.55	9.2631	10.1548	3.09608	343.8	367.4	355.6	16.6877	10.7317	4.94894	351.7	368.5	360.1	11.8794	10.9394	3.41605	348.2	361.6	354.9	9.47523	10.699	2.85634			NRAS	100	105.681	107.726	105.36	0	4.02251	3.25606	2.97621
	NRAS	#DIV/0!	#DIV/0!			#DIV/0!	#DIV/0!	#DIV/0!	#DIV/0!	343.8	367.4	355.6	16.6877	#DIV/0!	#DIV/0!	351.7	368.5	360.1	11.8794	#DIV/0!	#DIV/0!	348.2	361.6	354.9	9.47523	#DIV/0!	#DIV/0!			NRAS	100	#DIV/0!	#DIV/0!	#DIV/0!	0
	KRAS	244.225	18.1783	360	339.2	349.6	14.7078	10.2652	4.77135	397.8	363.2	380.5	24.4659	11.6737	6.09777	405.4	380	392.7	17.9605	12.185	4.14782	380.2	373.1	376.65	5.02046	11.5076	1.31823			KRAS	100	113.721	118.702	112.103	0	5.43456	4.45959	3.04479
	KRAS	227.957	14.934	319.1	333.8	326.45	10.3945	9.92435	3.62793	343.8	347	345.4	2.26274	10.8371	0.672078	348.1	368.1	358.1	14.1421	11.408	3.73362	349.4	366.6	358	12.1622	11.4036	3.22148			KRAS	100	109.197	114.95	114.906
	HRAS	178.065	9.57035	249.3	264.1	256.7	10.4652	8.86766	4.55427	258.9	268.8	263.85	7.00036	9.26204	2.81645	264.1	291.4	277.75	19.304	9.98426	6.56241	263.8	284	273.9	14.2836	9.78955	5.0871			HRAS	100	104.447	112.592	110.396
	STAT3	124.196	3.91267	180.5	180	180.25	0.353553	7.48692	0.220515	183.2	182.8	183	0.282843	7.66837	0.168206	183.1	177.4	180.25	4.03051	7.48692	2.48575	191.5	185.6	188.55	4.17193	8.02209	2.2438			STAT3	100	102.424	100	107.148	0	0.194361	1.35313	1.23216
	RAF-B	182.617	13.9208	262.65	268.15	265.4	4.94975	9.0985	2.07127	272.9	278.5	275.7	3.9598	9.64794	1.478	294.75	302.1	298.425	5.83363	10.7614	1.7478	294	273.1	283.55	14.7785	10.0465	4.9997	#DIV/0!	#DIV/0!	RAF-B	100	106.186	117.973	110.34	0	2.02676	3.15881	0.786433
	RAF-B	198.072	17.8082	284.3	296.8	290.55	8.83883	9.61656	3.29106	304	295.1	299.55	6.29325	10.0736	2.14749	323.9	339.5	331.7	11.0309	11.5598	2.84864	330	293.6	311.8	25.7387	10.6643	7.63003			RAF-B	100	104.753	120.207	110.896	0
	RAF-B	166.921	10.2749	241	239.5	240.25	1.06066	8.56322	0.504981	241.8	261.9	251.85	14.2128	9.21568	5.69509	265.6	264.7	265.15	0.636396	9.91104	0.226499	258	252.6	255.3	3.81838	9.40099	1.5009			RAF-B	100	107.619	115.74	109.783	0
	PI3K	246.116	11.5948	355.833	327.7	353.783	#DIV/0!	10.3763	#DIV/0!	365.433	346.9	365.533	#DIV/0!	10.9278	#DIV/0!	376.967	337	371.9	#DIV/0!	11.2153	#DIV/0!	384.933	348.2	381.417	#DIV/0!	11.6319	#DIV/0!	#DIV/0!	#DIV/0!	PI3K	100	105.583	108.204	112.276	0	2.63199	1.16509	2.13774
	PI3K	232.923	10.5719	340	327.7	333.85	8.69741	10.0462	2.97198	346.3	346.9	346.6	0.424264	10.6619	0.130542	367.4	337	352.2	21.496	10.9214	6.12039	369.3	348.2	358.75	14.92	11.2173	4.06741			PI3K	100	106.129	108.711	111.656	0
	PI3K	290.059	12.5333	418.8		418.8	#DIV/0!	11.3464	#DIV/0!	425.9		425.9	#DIV/0!	11.6551	#DIV/0!	437.1		437.1	#DIV/0!	12.126	#DIV/0!	447.3		447.3	#DIV/0!	12.5396	#DIV/0!			PI3K	100	102.72	106.871	110.516	0
	PI3K	214.921	12.1245	308.7		308.7	#DIV/0!	9.68398	#DIV/0!	324.1		324.1	#DIV/0!	10.4489	#DIV/0!	326.4		326.4	#DIV/0!	10.5584	#DIV/0!	338.2		338.2	#DIV/0!	11.1031	#DIV/0!			PI3K	100	107.899	109.029	114.655	0
	JNK-1	217.357	11.5426	305	317	311	8.48528	9.67691	3.12271	326.7	325.5	326.1	0.848528	10.428	0.272736	333.9	336.6	335.25	1.90919	10.8578	0.565203	339.9	331.4	335.65	6.01041	10.8762	1.7628			JNK-1	100	107.761	112.204	112.394	0	1.69773	1.84396	2.44276
	ERK-1	265.201	9.22509	415.8	392.8	404.3	16.2635	11.794	4.01173	400.9	386.1	393.5	10.4652	11.3269	2.81528	385.8	388.7	387.25	2.05061	11.0476	0.586335	368.8	397.4	383.1	20.2233	10.8581	5.83343			ERK-1	100	96.0394	93.671	92.0647	0	3.41351	2.29904	4.92258
	ERK-1	#DIV/0!	#DIV/0!			#DIV/0!	#DIV/0!	#DIV/0!	#DIV/0!	201	196.4	198.7	3.25269	#DIV/0!	#DIV/0!	192.2	175.9	184.05	11.5258	#DIV/0!	#DIV/0!	192.8	181	186.9	8.34386	#DIV/0!	#DIV/0!			ERK-1	100	#DIV/0!	#DIV/0!	#DIV/0!	0
	p-ERK	275.516	11.1165	426.1		426.1	#DIV/0!	12.2713	#DIV/0!	403.9		403.9	#DIV/0!	11.3307	#DIV/0!	405		405	#DIV/0!	11.3791	#DIV/0!	402.9		402.9	#DIV/0!	11.2865	#DIV/0!			p-ERK	100	92.3349	92.7297	91.9746	0
	Rab 1	207.062	10.165	291.4	306.8	299.1	10.8894	9.59362	4.05867	293.9	314.8	304.35	14.7785	9.86344	5.18241	311.8	326.9	319.35	10.6773	10.5966	3.2745	301.9	335.1	318.5	23.4759	10.5564	7.1198			Rab 1	100	102.813	110.454	110.036	0	4.62054	3.66659	5.58924
	pAKT1/2/3	201.445	11.7272	311.3	310.25	310.775	10.642	10.4561	3.35068	288.95	295.85	292.4	4.87904	9.53705	1.86017	303.7	290.8	297.25	9.54594	9.78802	3.42859	312.4	323	317.7	7.49533	10.7822	2.23165	#DIV/0!	#DIV/0!	pAKT1/2/3	100	91.2103	93.6105	103.118	0	1.71328	0.540254	1.97043
	AKAP	218.127	21.8325	374.8		374.8	11.3844	12.5169	2.51169	338.3		338.3	#DIV/0!	10.9623	#DIV/0!	331		331	0.424264	10.6241	0.131471	327.1		327.1	#DIV/0!	10.439	#DIV/0!	0	0	AKAP	100	87.5802	84.8785	83.3992	0
	mTOR	111.729	6.8514	162	157	159.5	3.53553	6.91169	2.55762	165.5	182.4	173.95	11.9501	7.88805	6.51011	180.3	167.8	174.05	8.83883	7.89439	4.84649	170.9	169.3	170.1	1.13137	7.64012	0.676094	0	0	mTOR	100	114.126	114.218	110.539	0	4.53387	3.70206	1.61686
	PTEN	203.132	9.20474	301.8	287.1	294.45	10.3945	9.55607	3.90758	305.7	294	299.85	8.27315	9.83456	2.95032	309.2	296.7	302.95	8.83883	9.99092	3.05262	302.4	329.8	316.1	19.3747	10.6287	5.8326	0	0	PTEN	100	102.914	104.551	111.224	0	3.42895	3.4801	4.87009
	PKC	144.694	10.6714	222.6	149.3	222	#DIV/0!	8.79241	#DIV/0!	210.6	148.2	212.625	#DIV/0!	8.24205	#DIV/0!	215.7	150.3	216.3	#DIV/0!	8.46206	#DIV/0!	234.05	170.5	236.875	#DIV/0!	9.60111	#DIV/0!	#DIV/0!	#DIV/0!	PKC	100	93.7619	96.8172	110.022	0	0.0609932	2.6168	3.86273
	p-PKC	303.311	16.5537	448.6	427.9	438.25	14.6371	11.6163	3.72707	489.6	467.5	478.55	15.6271	13.2378	3.07391	436.9	475.9	456.4	27.5772	12.3729	6.11771	462.6	446.6	454.6	11.3137	12.2999	2.58399	0	0	p-PKC	100	113.959	106.513	105.885	0	3.40049	4.92239	3.15553
	SOS1	403.661	38.8263	588		588	#DIV/0!	13.5771	#DIV/0!	681.3		681.3	#DIV/0!	16.6625	#DIV/0!	638.1		638.1	#DIV/0!	15.3114	#DIV/0!	621.1		621.1	#DIV/0!	14.7458	#DIV/0!			SOS1	100	122.725	112.773	108.608	0	2.1	2.5	3.1
	SOS2	369.626	26.5214	547.8		547.8	#DIV/0!	13.3482	#DIV/0!	543.6		543.6	#DIV/0!	13.1899	#DIV/0!	570.9		570.9	#DIV/0!	14.1871	#DIV/0!	601.4		601.4	#DIV/0!	15.2241	#DIV/0!			SOS2	100	98.8143	106.285	114.054	0	2.1	2.5	3.1
		#DIV/0!	#DIV/0!					#DIV/0!	#DIV/0!					#DIV/0!	#DIV/0!					#DIV/0!	#DIV/0!					#DIV/0!	#DIV/0!
		#DIV/0!	#DIV/0!					#DIV/0!	#DIV/0!				#DIV/0!	#DIV/0!	#DIV/0!					#DIV/0!	#DIV/0!					#DIV/0!	#DIV/0!			0	100	#DIV/0!
NFkB signaling pathway		#DIV/0!	#DIV/0!					#DIV/0!	#DIV/0!				#DIV/0!	#DIV/0!	#DIV/0!					#DIV/0!	#DIV/0!					#DIV/0!	#DIV/0!			0	100	#DIV/0!
	NFkB	209.074	8.43314	294.25	303.55	298.9	6.57609	9.47764	2.53032	326.25	311.55	318.9	10.3945	10.4798	3.25946	315	310.35	312.675	14.1775	10.1784	4.68014	312.7	312.15	312.425	9.5813	10.1662	3.19373	#DIV/0!	#DIV/0!	NFkB	100	110.996	107.237	106.774	0	2.10639	0.614696	2.10307
	NFkB	141.153	6.79154	201.8	204.9	203.35	2.19203	7.88648	1.22601	224.8	214.9	219.85	7.00036	8.87111	3.06637	204.4	219.8	212.1	10.8894	8.42298	5.23505	203.6	216.6	210.1	9.19239	8.30341	4.56235			NFkB	100	112.485	106.803	105.287	0
	NFkB	276.454	10.6159	386.7	402.2	394.45	10.9602	10.8626	3.19981	427.7	408.2	417.95	13.7886	11.8952	3.35444	425.6	400.9	413.25	17.4655	11.696	4.37304	421.8	407.7	414.75	9.97021	11.7599	2.49221			NFkB	100	109.506	107.672	108.261	0
	IKK	141.178	12.7305	235.7	219	238.55	#DIV/0!	9.86775	#DIV/0!	219.3	185.6	217.1	#DIV/0!	8.71335	#DIV/0!	211.55	187.1	213.125	#DIV/0!	8.48218	#DIV/0!	214.85	178.1	210.7	#DIV/0!	8.33801	#DIV/0!	#DIV/0!	#DIV/0!	IKK	100	88.1855	85.7121	84.4944	0	2.64115	4.69181	0.691624
	IKK	121.9	13.4892	207.6	219	213.3	8.06102	9.56036	3.04058	194.4	185.6	190	6.22254	8.2523	3.14849	180.8	187.1	183.95	4.45477	7.87721	2.48195	194.7	178.1	186.4	11.738	8.03121	6.17853			IKK	100	86.3179	82.3945	84.0054	0
	IKK	160.121	12.3065	263.8		263.8	#DIV/0!	10.1823	#DIV/0!	244.2		244.2	#DIV/0!	9.16946	#DIV/0!	242.3		242.3	#DIV/0!	9.06526	#DIV/0!	235		235	#DIV/0!	8.65326	#DIV/0!			IKK	100	90.053	89.0297	84.9835	0
	p38	178.782	8.13598	274.3	275.1	274.7	0.565685	9.7938	0.206202	249.7	262.4	256.05	8.98026	8.79025	3.98822	260.5	271.6	266.05	7.84889	9.34176	3.09984	259	283.6	271.3	17.3948	9.61865	6.37717			p38	100	89.7532	95.3844	98.2117	0	2.09721	1.65302	3.29169
	p38	#DIV/0!	#DIV/0!			#DIV/0!	#DIV/0!	#DIV/0!	#DIV/0!	249.7	262.4	256.05	8.98026	#DIV/0!	#DIV/0!	255.5	276.6	266.05	14.92	#DIV/0!	#DIV/0!	259	283.6	271.3	17.3948	#DIV/0!	#DIV/0!			p38	100	#DIV/0!	#DIV/0!	#DIV/0!	0
	p-p38	343.524	16.5293	524.6	539.2	531.9	10.3238	13.725	1.90009	520.9	491.2	506.05	21.0011	12.7486	4.42471	506.9	484.3	495.6	15.9806	12.3319	3.61266	543.1	504.7	523.9	27.1529	13.4304	5.1368			p-p38	100	92.8856	89.8499	97.8535	0	3.1624	2.75638	3.51845
	GADD45	176.94	13.5516	292.85	221.1	289.7	#DIV/0!	10.6188	#DIV/0!	260.5	228	263.075	#DIV/0!	9.28088	#DIV/0!	278.2	208.5	275.75	#DIV/0!	9.94031	#DIV/0!	255.65	218	260	#DIV/0!	9.11371	#DIV/0!	#DIV/0!	#DIV/0!	GADD45	100	89.4743	93.1587	86.591	0	5.47661	1.40356	1.29495
	GADD45	144.429	8.3368	233.7	221.1	227.4	8.90955	9.10882	3.69028	217.7	228	222.85	7.2832	8.85554	3.1994	218.3	208.5	213.4	6.92965	8.30485	3.45679	200.6	218	209.3	12.3037	8.05423	6.43145			GADD45	100	97.2194	91.1738	88.4223	0
	GADD45	205.328	22.8895	352		352	#DIV/0!	12.1108	#DIV/0!	303.3		303.3	#DIV/0!	9.89808	#DIV/0!	338.1		338.1	#DIV/0!	11.5227	#DIV/0!	310.7		310.7	#DIV/0!	10.2651	#DIV/0!			GADD45	100	81.7292	95.1436	84.7596	0
	GADD153	186.255	19.195	311.6		311.6	#DIV/0!	11.1958	#DIV/0!	307.6		307.6	#DIV/0!	11.0157	#DIV/0!	282.9		282.9	#DIV/0!	9.83082	#DIV/0!	271.9		271.9	#DIV/0!	9.25446	#DIV/0!			GADD153	100	98.3915	87.8084	82.6604	0
	mTOR	111.729	6.8514	162	157	159.5	3.53553	6.91169	2.55762	165.5	182.4	173.95	11.9501	7.88805	6.51011	180.3	167.8	174.05	8.83883	7.89439	4.84649	170.9	169.3	170.1	1.13137	7.64012	0.676094			mTOR	100	114.126	114.218	110.539	0	4.53387	3.70206	1.61686
	p-PKC	303.311	16.5537	448.6	427.9	438.25	14.6371	11.6163	3.72707	489.6	467.5	478.55	15.6271	13.2378	3.07391	436.9	475.9	456.4	27.5772	12.3729	6.11771	462.6	446.6	454.6	11.3137	12.2999	2.58399	0	0	p-PKC	100	113.959	106.513	105.885	0	3.40049	4.92239	3.15553
	NRF2	340.738	16.0349	478.4	505.1	491.75	18.8798	12.2887	4.28398	513.3	499.7	506.5	9.61665	12.8749	2.01031	541.8	519.5	530.65	15.7685	13.7809	2.86502	524.1	495.5	509.8	20.2233	13.0024	4.10255			NRF2	100	104.77	112.143	105.808	0	3.14714	3.5745	4.19326
	ERK-1	265.201	9.22509	415.8	392.8	404.3	16.2635	11.794	4.01173	400.9	386.1	393.5	10.4652	11.3269	2.81528	385.8	388.7	387.25	2.05061	11.0476	0.586335	368.8	397.4	383.1	20.2233	10.8581	5.83343	0	0	ERK-1	100	96.0394	93.671	92.0647	0	3.41351	2.29904	4.92258
	p-ERK	145.775	105.604	426.1	0	426.1	#DIV/0!	16.7429	#DIV/0!	403.9	0	403.9	#DIV/0!	16.0663	#DIV/0!	405	0	405	#DIV/0!	16.1005	#DIV/0!	402.9	0	201.45	284.893	7.46156	114.055	0	0	p-ERK	100	92.3349	92.7297	91.9746	0	0	0	0
	PGC-1α	336.832	14.2796	483.9	478.7	481.3	3.67696	12.0195	0.886874	509.9	516	512.95	4.31335	13.271	0.85355	502	518	510	11.3137	13.1593	2.26111	505.4	498.8	502.1	4.6669	12.8557	0.983506			PGC-1α	100	110.412	109.483	106.957	0	0.870212	1.57399	0.93519
	pAKT1/2/3	201.445	11.7272	311.3	310.25	310.775	10.642	10.4561	3.35068	288.95	295.85	292.4	4.87904	9.53705	1.86017	303.7	290.8	297.25	9.54594	9.78802	3.42859	312.4	323	317.7	7.49533	10.7822	2.23165	#DIV/0!	#DIV/0!	pAKT1/2/3	100	90.8632	93.7227	103.505	0	1.71328	0.540254	1.97043
	AKAP	263.719	13.4289	397.3	411.3	404.3	9.89949	11.8567	2.43499	386.4	379.4	382.9	4.94975	10.917	1.44318	399.4	373	386.2	18.6676	11.0671	5.19925	404.9	415.7	410.3	7.63675	12.1071	1.80714	0	0	AKAP	100	92.0747	93.3407	102.112	0	1.93909	3.81712	2.12107
	SRC1	369.327	27.8358	601.2		601.2	#DIV/0!	15.2274	#DIV/0!	574.6		574.6	#DIV/0!	14.3274	#DIV/0!	558.8		558.8	8.83883	13.7649	1.61962	534.9		534.9	#DIV/0!	12.8675	#DIV/0!	0	0	SRC1	100	94.0894	90.3959	84.5025	0
	MDR	386.091	46.8244	687.2		687.2	#DIV/0!	17.3525	#DIV/0!	596.6		596.6	#DIV/0!	14.5089	#DIV/0!	606.7		606.7	1.69706	14.8529	0.268879	583.3		583.3	#DIV/0!	14.0431	#DIV/0!	0	0	MDR	100	83.613	85.5953	80.9285	0
		#DIV/0!	#DIV/0!			#DIV/0!	#DIV/0!	#DIV/0!	#DIV/0!				#DIV/0!	#DIV/0!	#DIV/0!			#DIV/0!		#DIV/0!	#DIV/0!					#DIV/0!	#DIV/0!			0
		#DIV/0!	#DIV/0!			#DIV/0!	#DIV/0!	#DIV/0!	#DIV/0!			#DIV/0!	#DIV/0!	#DIV/0!	#DIV/0!			#DIV/0!	#DIV/0!	#DIV/0!	#DIV/0!			#DIV/0!	#DIV/0!	#DIV/0!	#DIV/0!			0	100	#DIV/0!	#DIV/0!	#DIV/0!	0
Developmental proteins	SHH	94.8662	10.9388	140.7	142	141.35	0.919239	6.81791	0.689762	159.3	168.7	164	6.6468	8.31468	3.31025	154.9	158	156.45	2.19203	7.84754	1.23813	137.7	147.9	142.8	7.21249	6.92343	5.13455			SHH	100	121.954	115.102	101.548	0	2.00001	0.963948	2.91215
		#DIV/0!	#DIV/0!					#DIV/0!	#DIV/0!				#DIV/0!	#DIV/0!	#DIV/0!					#DIV/0!	#DIV/0!					#DIV/0!	#DIV/0!			0
		#DIV/0!	#DIV/0!			#DIV/0!	#DIV/0!	#DIV/0!	#DIV/0!			#DIV/0!	#DIV/0!	#DIV/0!	#DIV/0!			#DIV/0!	#DIV/0!	#DIV/0!	#DIV/0!			#DIV/0!	#DIV/0!	#DIV/0!	#DIV/0!			0	100	#DIV/0!	#DIV/0!	#DIV/0!	0
Transcription factors		#DIV/0!	#DIV/0!					#DIV/0!	#DIV/0!			#DIV/0!	#DIV/0!	#DIV/0!	#DIV/0!					#DIV/0!	#DIV/0!					#DIV/0!	#DIV/0!			0
	AP-1	#DIV/0!	#DIV/0!			#DIV/0!	#DIV/0!	#DIV/0!	#DIV/0!	277.15	277.5	277.325	0.247487	#DIV/0!	#DIV/0!	307.7	307	307.35	9.21007	#DIV/0!	#DIV/0!	274.45	267.9	271.175	10.3591	#DIV/0!	#DIV/0!	#DIV/0!	#DIV/0!	AP-1	100	#DIV/0!	#DIV/0!	#DIV/0!	0
	AP-1	#DIV/0!	#DIV/0!			#DIV/0!	#DIV/0!	#DIV/0!	#DIV/0!	335.4	331.8	333.6	2.54558	#DIV/0!	#DIV/0!	354.6	340.8	347.7	9.65201	#DIV/0!	#DIV/0!	333.1	341.2	337.15	5.72756	#DIV/0!	#DIV/0!			AP-1	100	#DIV/0!	#DIV/0!	#DIV/0!	0
	AP-1	#DIV/0!	#DIV/0!			#DIV/0!	#DIV/0!	#DIV/0!	#DIV/0!	218.9	223.2	221.05	3.04056	#DIV/0!	#DIV/0!	260.8	273.2	267	8.76812	#DIV/0!	#DIV/0!	215.8	194.6	205.2	14.9907	#DIV/0!	#DIV/0!			AP-1	100	#DIV/0!	#DIV/0!	#DIV/0!	0
	SP-1	235.374	11.4462	360.2	363.8	362	2.54558	11.2528	0.701152	351.8	372.2	362	14.425	11.2528	3.91066	355.1	340.2	347.65	10.5359	10.596	3.23213	340.9	336.6	338.75	3.04056	10.1674	1.0242			SP-1	100	100	94.1634	90.3542	0	2.3059	1.96664	0.862674
	SP-3	250.693	5.48108	350.6	366.4	358.5	11.1723	10.383	3.56362	383.9	356.5	370.2	19.3747	10.9319	5.52181	368.1	371.8	369.95	2.6163	10.9205	0.764913	378.3	352.1	365.2	18.5262	10.7008	5.51082			SP-3	100	105.287	105.176	103.061	0	4.54271	2.16427	4.53722
		#DIV/0!	#DIV/0!			#DIV/0!	#DIV/0!	#DIV/0!	#DIV/0!			#DIV/0!	#DIV/0!	#DIV/0!	#DIV/0!			#DIV/0!	#DIV/0!	#DIV/0!	#DIV/0!			#DIV/0!	#DIV/0!	#DIV/0!	#DIV/0!			0	100	#DIV/0!	#DIV/0!	#DIV/0!	0
		#DIV/0!	#DIV/0!			#DIV/0!	#DIV/0!	#DIV/0!	#DIV/0!			#DIV/0!	#DIV/0!	#DIV/0!	#DIV/0!			#DIV/0!	#DIV/0!	#DIV/0!	#DIV/0!			#DIV/0!	#DIV/0!	#DIV/0!	#DIV/0!			0	100	#DIV/0!	#DIV/0!	#DIV/0!	0
Wnt1 signaling pathway	Wnt1	95.0847	10.939	136	144.8	140.4	6.22254	6.73166	4.69583	150	155	152.5	3.53553	7.57729	2.1325	171.2	161	166.1	7.21249	8.42706	3.49366	140.8	152.9	146.85	8.55599	7.19481	5.62666			Wnt1	100	112.562	125.185	106.88	0	3.41416	4.09474	5.16124
	APC	210.651	15.2394	317.15	243	313.225	#DIV/0!	10.1279	#DIV/0!	308.35	256.8	314.225	#DIV/0!	10.1771	#DIV/0!	342.2	272	345.35	#DIV/0!	11.606	#DIV/0!	317.85	264.7	318	#DIV/0!	10.361	#DIV/0!	#DIV/0!	#DIV/0!	APC	100	99.689	113.234	103.21	0	4.68734	6.36531	6.76867
	APC	169.383	10.1665	258.7	243	250.85	11.1016	9.02588	4.66089	233.3	256.8	245.05	16.617	8.69865	7.41163	259.4	272	265.7	8.90955	9.8141	3.18682	264.1	264.7	264.4	0.424264	9.74764	0.156159			APC	100	96.3745	108.733	107.997	0
	APC	247.67	24.5604	375.6		375.6	#DIV/0!	11.3106	#DIV/0!	383.4		383.4	#DIV/0!	11.6503	#DIV/0!	425		425	#DIV/0!	13.3165	#DIV/0!	371.6		371.6	#DIV/0!	11.1324	#DIV/0!			APC	100	103.003	117.735	98.4242	0
	β-catenin	160.903	12.0541	241.2	167.8	242.65	#DIV/0!	9.04142	#DIV/0!	247.45	161.2	241.25	#DIV/0!	8.96366	#DIV/0!	264.15	181.3	265.05	#DIV/0!	10.2053	#DIV/0!	238.7	168.6	239.375	#DIV/0!	8.85845	#DIV/0!	#DIV/0!	#DIV/0!	β-catenin	100	101.454	112.896	99.1272	0	4.7047	0.269227	2.21056
	β-catenin	113.339	6.58007	162	167.8	164.9	4.10122	7.18062	2.74621	186	161.2	173.6	17.5362	7.76282	9.71337	177.7	181.3	179.5	2.54558	8.13396	1.33769	165.9	168.6	167.25	1.90919	7.34243	1.23188			β-catenin	100	108.108	113.277	102.253	0
	β-catenin	206.851	19.1441	320.4		320.4	#DIV/0!	10.6559	#DIV/0!	308.9		308.9	#DIV/0!	10.1019	#DIV/0!	350.6		350.6	#DIV/0!	11.9895	#DIV/0!	311.5		311.5	#DIV/0!	10.2298	#DIV/0!			β-catenin	100	94.801	112.515	96.001	0
	snail	116.073	2.64701	170	171	170.5	0.707107	7.37747	0.453685	165.1	170.9	168	4.10122	7.20604	2.72713	168.4	165.6	167	1.9799	7.13632	1.35157	181.2	164.6	172.9	11.738	7.53837	6.98548			snail	100	97.6763	96.7313	102.181	0	1.59041	0.902627	3.71958
	TCF-1	111.817	5.713	156	164.1	160.05	5.72756	6.945	4.07322	164.1	174.8	169.45	7.56604	7.59164	4.49382	165.6	171.2	168.4	3.9598	7.52217	2.42009	166.8	180.6	173.7	9.75807	7.86657	5.37457			TCF-1	100	109.311	108.311	113.27	0	4.28352	3.24665	4.7239
	E-cadherin	741.576	59.9067	1230.9		1230.9	#DIV/0!	22.1207	#DIV/0!	1141.1		1141.1	#DIV/0!	19.9881	#DIV/0!	1102.9		1102.9	#DIV/0!	19.0085	#DIV/0!	1105		1105	#DIV/0!	19.0637	#DIV/0!			E-cadherin	100	90.3594	85.9311	86.1804	0
		#DIV/0!	#DIV/0!			#DIV/0!	#DIV/0!	#DIV/0!	#DIV/0!			#DIV/0!	#DIV/0!	#DIV/0!	#DIV/0!			#DIV/0!	#DIV/0!	#DIV/0!	#DIV/0!			#DIV/0!	#DIV/0!	#DIV/0!	#DIV/0!			0	100	#DIV/0!	#DIV/0!	#DIV/0!	0
p53 signaling		#DIV/0!	#DIV/0!					#DIV/0!	#DIV/0!				#DIV/0!	#DIV/0!	#DIV/0!					#DIV/0!	#DIV/0!					#DIV/0!	#DIV/0!
	p53	227.384	13.722	329.25	327.8	328.525	6.18718	10.0569	2.11865	349.6	354.45	352.025	3.42947	11.1643	0.958426	359.2	358.95	359.075	11.0662	11.4757	2.89909	322.25	354	338.125	22.4506	10.5233	6.86028	#DIV/0!	#DIV/0!	p53	100	113.489	114.451	105.581	0	6.1628	1.18497	2.20741
	p53	151.003	14.4773	224.1	213.9	219	7.21249	8.24605	3.64599	252.1	253	252.55	0.636396	10.0771	0.219105	235	250.4	242.7	10.8894	9.57587	4.07344	218.5	244.2	231.35	18.1726	8.96366	7.62543			p53	100	122.205	116.127	108.703	0
	p53	300.461	16.2713	434.4	441.7	438.05	5.16188	11.7298	1.30458	447.1	455.9	451.5	6.22254	12.2898	1.43169	483.4	467.5	475.45	11.243	13.2283	2.22401	426	463.8	444.9	26.7286	12.0183	6.27964			p53	100	104.774	112.775	102.459	0
	MDM2	145.851	3.46376	214.35	216.15	215.25	6.43467	8.33063	3.19417	213	207.95	210.475	3.57089	8.03893	1.91561	211.65	208.95	210.3	6.57609	8.02804	3.50964	214.35	220.05	217.2	9.19239	8.44686	4.41194	#DIV/0!	#DIV/0!	MDM2	100	95.6574	95.9233	100.769	0	4.78484	2.6631	3.50155
	MDM2	102.569	3.6818	159.4	152.1	155.75	5.16188	7.2925	3.34139	151.5	144.2	147.85	5.16188	6.72908	3.91335	155.6	143.6	149.6	8.48528	6.85788	6.12702	157.6	150.3	153.95	5.16188	7.16802	3.45649			MDM2	100	92.274	94.0402	98.2931	0
	MDM2	188.326	4.05185	269.3	280.2	274.75	7.70746	9.29647	3.07411	274.5	271.7	273.1	1.9799	9.2073	0.814109	267.7	274.3	271	4.6669	9.09254	1.95658	271.1	289.8	280.45	13.2229	9.59814	4.90344			MDM2	100	99.0408	97.8064	103.245	0
	BAX	117.43	21.3012	231.35	168.2	229.55	#DIV/0!	10.5887	#DIV/0!	192.6	142.7	190.675	#DIV/0!	8.55833	#DIV/0!	192.25	143.2	190.55	#DIV/0!	8.55102	#DIV/0!	181.95	141.8	181.975	#DIV/0!	8.03399	#DIV/0!	#DIV/0!	#DIV/0!	BAX	100	81.2075	81.1618	76.5108	0	1.88835	2.00702	3.22011
	BAX	92.5644	13.6081	175.4	168.2	171.8	5.09117	8.90144	2.22414	150.4	142.7	146.55	5.44472	7.34749	3.46973	150	143.2	146.6	4.80833	7.35089	3.06741	141.7	141.8	141.75	0.0707107	7.01325	0.0503044			BAX	100	82.5427	82.5809	78.7878	0
	BAX	142.29	29.0003	287.3		287.3	#DIV/0!	12.042	#DIV/0!	234.8		234.8	#DIV/0!	9.61823	#DIV/0!	234.5		234.5	#DIV/0!	9.60262	#DIV/0!	222.2		222.2	#DIV/0!	8.93926	#DIV/0!			BAX	100	79.8722	79.7426	74.2339	0
	NOXA	100.183	20.9168	196.6	204.6	200.6	5.65685	10.0208	1.95262	175.4	179.7	177.55	3.04056	8.79584	1.36619	161.8	157.2	159.5	3.25269	7.70174	1.90119	167.3	141.4	154.35	18.3141	7.35981	11.2058			NOXA	100	87.7757	76.8574	73.4452	0	1.6594	1.9269	6.57922
	PUMA	287.971	15.4837	416.15	241.4	417.675	#DIV/0!	11.3888	#DIV/0!	428.9	243.5	424	#DIV/0!	11.6632	#DIV/0!	451.1	259.5	451.525	#DIV/0!	12.7888	#DIV/0!	445.3	237	440.825	#DIV/0!	12.3634	#DIV/0!	#DIV/0!	#DIV/0!	PUMA	100	104.588	112.423	107.395	0	3.67325	0.463682	1.63155
	PUMA	165.506	8.83783	235.3	241.4	238.35	4.31335	8.53487	2.05143	263.1	243.5	253.3	13.8593	9.36985	5.3804	257.8	259.5	258.65	1.20208	9.65112	0.450681	254.9	237	245.95	12.6572	8.96906	5.36314			PUMA	100	109.783	113.079	105.087	0
	PUMA	406.783	25.782	597		597	#DIV/0!	13.7919	#DIV/0!	594.7		594.7	#DIV/0!	13.7083	#DIV/0!	644.4		644.4	#DIV/0!	15.4148	#DIV/0!	635.7		635.7	#DIV/0!	15.13	#DIV/0!			PUMA	100	99.3936	111.767	109.702	0
	BCL2	#DIV/0!	#DIV/0!					#DIV/0!	#DIV/0!				#DIV/0!	#DIV/0!	#DIV/0!					#DIV/0!	#DIV/0!					#DIV/0!	#DIV/0!
	BCL2	121.002	8.6469	195.4	196.3	195.85	0.636396	8.65148	0.297146	185.8	191.5	188.65	4.03051	8.22485	2.06402	175.6	181.5	178.55	4.17193	7.58605	2.50591	178.2	177.4	177.8	0.565685	7.53646	0.34798			BCL2	100	95.0687	87.685	87.1117	0	1.18058	1.40153	0.322563
	BCL2	#DIV/0!	#DIV/0!	*		#DIV/0!	#DIV/0!	#DIV/0!	#DIV/0!	185.8	191.5	188.65	4.03051	#DIV/0!	#DIV/0!	305.6	306.5	306.05	0.636396	#DIV/0!	#DIV/0!	178.2	177.4	177.8	0.565685	#DIV/0!	#DIV/0!			BCL2	100	#DIV/0!	#DIV/0!	#DIV/0!	0
	caspase 9	110.162	14.2809	161.4	147.1	162.925	#DIV/0!	7.26384	#DIV/0!	175	140.6	172.475	24.3245	7.89388	12.8384	181.7	152.1	178.9	#DIV/0!	8.29086	#DIV/0!	191.4	187.7	196.8	#DIV/0!	9.30797	#DIV/0!	#DIV/0!	#DIV/0!	caspase 9	100	108.026	113.959	127.984	0	4.55156	0.792989	0.538434
	caspase 9	94.0911	15.1614	141	147.1	144.05	4.31335	7.06816	2.9775	150.7	140.6	145.65	7.14178	7.18045	4.73595	163.3	152.1	157.7	7.9196	7.97552	4.26664	166.1	187.7	176.9	15.2735	9.09994	6.25959			caspase 9	100	101.589	112.837	128.746	0
	caspase 9	125.379	14.254	181.8		181.8	#DIV/0!	7.51142	#DIV/0!	199.3		199.3	#DIV/0!	8.59776	#DIV/0!	200.1		200.1	#DIV/0!	8.64416	#DIV/0!	216.7		216.7	#DIV/0!	9.55623	#DIV/0!			caspase 9	100	114.462	115.08	127.223	0
	c-caspase 9	112.677	10.396	166.05	142.4	163.75	#DIV/0!	7.14653	#DIV/0!	172.3	158.4	171.725	9.82878	7.68426	5.66542	177.25	167.1	179.95	#DIV/0!	8.20201	#DIV/0!	185.4	170.7	187.85	#DIV/0!	8.67023	#DIV/0!	#DIV/0!	#DIV/0!	c-caspase 9	100	108.087	114.751	120.93	0	3.70533	0.498602	1.07423
	c-caspase 9	102.858	8.10107	151.6	142.4	147	6.50538	6.64397	5.03147	160.7	158.4	159.55	1.62635	7.52943	0.999062	156.3	167.1	161.7	7.63675	7.67087	4.44369	160.9	170.7	165.8	6.92965	7.93362	3.78182			c-caspase 9	100	113.327	115.456	119.411	0
	c-caspase 9	121.627	13.5603	180.5		180.5	#DIV/0!	7.67286	#DIV/0!	183.9		183.9	#DIV/0!	7.89131	#DIV/0!	198.2		198.2	#DIV/0!	8.75059	#DIV/0!	209.9		209.9	#DIV/0!	9.39536	#DIV/0!			c-caspase 9	100	102.847	114.046	122.449	0
	BAD	148.761	15.4675	247.25	217.2	243.9	#DIV/0!	9.75391	#DIV/0!	221.5	197.8	222.1	#DIV/0!	8.56381	#DIV/0!	219.45	204.4	220.9	#DIV/0!	8.49345	#DIV/0!	251.3	232.3	251.55	#DIV/0!	10.1385	#DIV/0!	#DIV/0!	#DIV/0!	BAD	100	87.5918	87.1	103.945	0	5.40236	0.271653	0.39697
	BAD	132.36	17.0553	230.6	217.2	223.9	9.47523	9.56767	3.55946	195.4	197.8	196.6	1.69706	8.015	0.920371	198.6	204.4	201.5	4.10122	8.31506	2.05499	231.3	232.3	231.8	0.707107	9.97198	0.248571			BAD	100	83.7718	86.9079	104.226	0
	BAD	164.744	14.2986	263.9		263.9	#DIV/0!	9.95771	#DIV/0!	247.6		247.6	#DIV/0!	9.10253	#DIV/0!	240.3		240.3	#DIV/0!	8.6923	#DIV/0!	271.3		271.3	#DIV/0!	10.3226	#DIV/0!			BAD	100	91.4119	87.2921	103.664	0
	BID	221.824	5.83345	317.2	329.4	323.3	8.6267	10.0735	2.93243	315.4	321.4	318.4	4.24264	9.82731	1.52593	331.1	333.3	332.2	1.55563	10.506	0.492078	328.2	325.8	327	1.69706	10.2555	0.563153			BID	100	97.5558	104.293	101.807	0	2.22918	1.71226	1.74779
	BID	#DIV/0!	#DIV/0!			#DIV/0!	#DIV/0!	#DIV/0!	#DIV/0!	315.4	321.4	318.4	4.24264	#DIV/0!	#DIV/0!	331.1	333.3	332.2	1.55563	#DIV/0!	#DIV/0!	328.2	325.8	327	1.69706	#DIV/0!	#DIV/0!			BID	100	#DIV/0!	#DIV/0!	#DIV/0!	0
	BAK	139.19	7.76218	223.4	193.7	219.975	#DIV/0!	8.98806	#DIV/0!	209.35	191.8	210.9	#DIV/0!	8.46819	#DIV/0!	210.45	182.2	207.45	#DIV/0!	8.26198	#DIV/0!	200.4	186.2	201.4	#DIV/0!	7.88735	#DIV/0!	#DIV/0!	#DIV/0!	BAK	100	94.0108	91.8941	87.8272	0	3.29488	0.821464	0.692361
	BAK	126.237	7.05199	207.4	193.7	200.55	9.68736	8.62051	4.46296	185.6	191.8	188.7	4.38406	7.90337	2.42707	194.2	182.2	188.2	8.48528	7.87167	4.68326	182.2	186.2	184.2	2.82843	7.61336	1.69355			BAK	100	91.681	91.3133	88.3168	0
	BAK	151.715	8.89963	239.4		239.4	#DIV/0!	9.36401	#DIV/0!	233.1		233.1	#DIV/0!	9.02134	#DIV/0!	226.7		226.7	#DIV/0!	8.65937	#DIV/0!	218.6		218.6	#DIV/0!	8.1783	#DIV/0!			BAK	100	96.3406	92.475	87.3376	0
	APAF-1	214.323	4.69865	303.1	312.9	308	6.92965	9.67871	2.5564	319.2	317.6	318.4	1.13137	10.2018	0.379746	313.9	316.1	315	1.55563	10.0338	0.539354	308.3	312	310.15	2.6163	9.78915	0.951053			APAF-1	100	105.405	103.669	101.141	0	1.46807	1.54788	1.75373
	APAF-1	#DIV/0!	#DIV/0!			#DIV/0!	#DIV/0!	#DIV/0!	#DIV/0!	319.2	317.6	318.4	1.13137	#DIV/0!	#DIV/0!	313.9	316.1	315	1.55563	#DIV/0!	#DIV/0!	308.3	312	310.15	2.6163	#DIV/0!	#DIV/0!			APAF-1	100	#DIV/0!	#DIV/0!	#DIV/0!	0
		#DIV/0!	#DIV/0!					#DIV/0!	#DIV/0!					#DIV/0!	#DIV/0!					#DIV/0!	#DIV/0!					#DIV/0!	#DIV/0!
	PARP-1	205.234	25.2065	300.1		300.1	#DIV/0!	9.73994	#DIV/0!	317.9		317.9	#DIV/0!	10.6144	#DIV/0!	341.8		341.8	#DIV/0!	11.6862	#DIV/0!	357		357	#DIV/0!	12.3194	#DIV/0!			PARP-1	100	108.979	119.982	126.483	0
	PARP-1	#DIV/0!	#DIV/0!			#DIV/0!	#DIV/0!	#DIV/0!	#DIV/0!			#DIV/0!	#DIV/0!	#DIV/0!	#DIV/0!			#DIV/0!	#DIV/0!	#DIV/0!	#DIV/0!			#DIV/0!	#DIV/0!	#DIV/0!	#DIV/0!			PARP-1	100	#DIV/0!	#DIV/0!	#DIV/0!	0
	c-PARP-1	150.298	15.0946	253.65	132.5	253.6	#DIV/0!	10.1638	#DIV/0!	229.65	131.5	231.625	#DIV/0!	9.01816	#DIV/0!	217.35	118.4	218.075	#DIV/0!	8.23269	#DIV/0!	241.55	128.8	241.8	#DIV/0!	9.56567	#DIV/0!	#DIV/0!	#DIV/0!	c-PARP-1	100	90.7819	81.7627	94.6478	0	5.82379	2.01015	1.45202
	c-PARP-1	81.7951	6.64994	132.7	132.5	132.6	0.141421	7.12776	0.0973791	123.6	131.5	127.55	5.58614	6.76424	4.1855	115.5	118.4	116.95	2.05061	5.92916	2.02115	127.8	128.8	128.3	0.707107	6.81945	0.530766			c-PARP-1	100	94.9	83.1841	95.6746	0
	c-PARP-1	218.336	24.0043	374.6		374.6	#DIV/0!	12.5006	#DIV/0!	335.7		335.7	#DIV/0!	10.8335	#DIV/0!	319.2		319.2	#DIV/0!	10.0431	#DIV/0!	355.3		355.3	#DIV/0!	11.7032	#DIV/0!			c-PARP-1	100	86.6639	80.3413	93.6211	0
	AIF	244.075	19.1076	410.1	381.7	395.9	20.0818	12.3217	4.52697	382.1	386.4	384.25	3.04056	11.8396	0.75633	381.3	364	372.65	12.2329	11.3391	3.27631	367.8	334.4	351.1	23.6174	10.3453	7.44626			AIF	100	96.0868	92.0252	83.9597	0	2.64165	3.90164	5.98661
	AIF	#DIV/0!	#DIV/0!	*		#DIV/0!	#DIV/0!	#DIV/0!	#DIV/0!	382.1	386.4	384.25	3.04056	#DIV/0!	#DIV/0!	391.3	354	372.65	26.3751	#DIV/0!	#DIV/0!	367.8	334.4	351.1	23.6174	#DIV/0!	#DIV/0!			AIF	100	#DIV/0!	#DIV/0!	#DIV/0!	0
		#DIV/0!	#DIV/0!			#DIV/0!	#DIV/0!	#DIV/0!	#DIV/0!			#DIV/0!	#DIV/0!	#DIV/0!	#DIV/0!			#DIV/0!	#DIV/0!	#DIV/0!	#DIV/0!			#DIV/0!	#DIV/0!	#DIV/0!	#DIV/0!			0	100	#DIV/0!	#DIV/0!	#DIV/0!	0
FAS-related apoptosis		#DIV/0!	#DIV/0!					#DIV/0!	#DIV/0!				#DIV/0!	#DIV/0!	#DIV/0!					#DIV/0!	#DIV/0!					#DIV/0!	#DIV/0!
	FASL	#DIV/0!	#DIV/0!					#DIV/0!	#DIV/0!				#DIV/0!	#DIV/0!	#DIV/0!					#DIV/0!	#DIV/0!					#DIV/0!	#DIV/0!
	FASL	219.337	14.4541	321.5	311.7	316.6	6.92965	9.86219	2.46329	324.1	332.1	328.1	5.65685	10.4289	1.80411	335.3	349.8	342.55	10.253	11.1001	2.87127	347.2	350.2	348.7	2.12132	11.3738	0.5723			FASL	100	105.747	112.552	115.327	0	2.1337	2.66728	1.5178
	FA니	#DIV/0!	#DIV/0!			#DIV/0!	#DIV/0!	#DIV/0!	#DIV/0!	314.1	342.1	328.1	19.799	#DIV/0!	#DIV/0!	335.3	349.8	342.55	10.253	#DIV/0!	#DIV/0!	347.2	350.2	348.7	2.12132	#DIV/0!	#DIV/0!			FA니	100	#DIV/0!	#DIV/0!	#DIV/0!	0
		#DIV/0!	#DIV/0!					#DIV/0!	#DIV/0!				#DIV/0!	#DIV/0!	#DIV/0!					#DIV/0!	#DIV/0!					#DIV/0!	#DIV/0!
	FAS	242.499	6.07138	364.7	341.7	353.2	16.2635	10.5215	5.01614	361	347.4	354.2	9.61665	10.5689	2.96916	357.7	369.6	363.65	8.41457	11.0069	2.40208	339.6	359.1	349.35	13.7886	10.3369	4.41892			FAS	100	100.451	104.613	98.2457	0	3.99265	3.70911	4.71753
	FAS	#DIV/0!	#DIV/0!			#DIV/0!	#DIV/0!	#DIV/0!	#DIV/0!	361	347.4	354.2	9.61665	#DIV/0!	#DIV/0!	347.7	379.6	363.65	22.5567	#DIV/0!	#DIV/0!	339.6	359.1	349.35	13.7886	#DIV/0!	#DIV/0!			FAS	100	#DIV/0!	#DIV/0!	#DIV/0!	0
	FADD	138.796	14.408	198.8	162.2	197.55	#DIV/0!	7.66513	#DIV/0!	225.25	180	223.225	31.9966	9.18854	12.4848	228.2	190.9	225.625	#DIV/0!	9.31822	#DIV/0!	226.15	204.1	229.05	#DIV/0!	9.50022	#DIV/0!	#DIV/0!	#DIV/0!	FADD	100	119.413	122.098	124.391	0	2.33996	7.69038	6.92376
	FADD	114.663	15.3795	167.2	162.2	164.7	3.53553	7.07368	2.4432	188.1	180	184.05	5.72756	8.32988	2.84851	201.2	190.9	196.05	7.2832	9.02147	3.08453	192.5	204.1	198.3	8.20244	9.14532	3.37555			FADD	100	117.759	127.536	129.287	0
	FADD	161.693	14.6719	230.4		230.4	#DIV/0!	8.28896	#DIV/0!	262.4		262.4	#DIV/0!	10.0353	#DIV/0!	255.2		255.2	#DIV/0!	9.66989	#DIV/0!	259.8		259.8	#DIV/0!	9.90489	#DIV/0!			FADD	100	121.068	116.66	119.495	0
	FLIP	#DIV/0!	#DIV/0!					#DIV/0!	#DIV/0!				#DIV/0!	#DIV/0!	#DIV/0!					#DIV/0!	#DIV/0!					#DIV/0!	#DIV/0!
	FLIP	229.714	6.68473	338.6	326.5	332.55	8.55599	10.1408	2.87081	341.9	341.2	341.55	0.494975	10.5753	0.154787	345.6	344.7	345.15	0.636396	10.7441	0.192768	330.1	333.1	331.6	2.12132	10.0939	0.726083			FLIP	100	104.284	105.949	99.537	0	1.5128	1.53179	1.79844
	FLIP	#DIV/0!	#DIV/0!			#DIV/0!	#DIV/0!	#DIV/0!	#DIV/0!	341.9	341.2	341.55	0.494975	#DIV/0!	#DIV/0!	345.6	344.7	345.15	0.636396	#DIV/0!	#DIV/0!	330.1	333.1	331.6	2.12132	#DIV/0!	#DIV/0!			FLIP	100	#DIV/0!	#DIV/0!	#DIV/0!	0
	caspase 8	164.884	22.4926	234.25	329.3	241.875	#DIV/0!	8.77444	#DIV/0!	264.05	331.6	259.85	47.7651	9.74504	16.279	272.4	353	273.9	#DIV/0!	10.4411	#DIV/0!	290.05	380.6	295.1	#DIV/0!	11.4112	#DIV/0!	#DIV/0!	#DIV/0!	caspase 8	100	110.47	119.551	131.267	0	1.49834	1.74737	3.87588
	caspase 8	217.089	23.4572	298.8	329.3	314.05	21.5668	9.84688	7.50344	348.4	331.6	340	11.8794	11.0865	3.32741	347	353	350	4.24264	11.5287	1.11106	360.4	380.6	370.5	14.2836	12.3859	3.20729			caspase 8	100	112.589	117.08	125.785	0
	caspase 8	112.229	21.9788	169.7		169.7	#DIV/0!	7.58099	#DIV/0!	179.7		179.7	#DIV/0!	8.21409	#DIV/0!	197.8		197.8	#DIV/0!	9.25048	#DIV/0!	219.7		219.7	#DIV/0!	10.3668	#DIV/0!			caspase 8	100	108.351	122.022	136.748	0
	c-caspase 8	#DIV/0!	#DIV/0!					#DIV/0!	#DIV/0!				#DIV/0!	#DIV/0!	#DIV/0!					#DIV/0!	#DIV/0!					#DIV/0!	#DIV/0!
	c-caspase 8	81.7726	30.7874	208.4	205.2	206.8	2.26274	11.1816	0.631435	148.1	148	148.05	0.0707107	8.14109	0.0373342	141.2	142.2	141.7	0.707107	7.74128	0.412129	147	146.3	146.65	0.494975	8.05465	0.266673			c-caspase 8		72.8082	69.2325	72.0351		0.334385	0.521782	0.449054
	c-caspase 8	#DIV/0!	#DIV/0!	*		#DIV/0!	#DIV/0!	#DIV/0!	#DIV/0!	148.1	148	148.05	0.0707107	#DIV/0!	#DIV/0!	141.2	142.2	141.7	0.707107	#DIV/0!	#DIV/0!	147	146.3	146.65	0.494975	#DIV/0!	#DIV/0!			c-caspase 8		#DIV/0!	#DIV/0!	#DIV/0!
	caspase 3	120.365	14.8881	176.8	173	174.65	#DIV/0!	7.36783	#DIV/0!	189.7	186.2	188.625	2.47487	8.26196	1.26103	203.9	201.9	200.875	#DIV/0!	8.97273	#DIV/0!	209.75	210.4	208.725	#DIV/0!	9.4	#DIV/0!	#DIV/0!	#DIV/0!	caspase 3	100	112.14	121.578	127.473	0	3.90658	3.82403	0.0216295
	caspase 3	121.02	16.5385	181.6	173	177.3	6.08112	7.50198	3.71288	190.5	186.2	188.35	3.04056	8.20547	1.56828	214	201.9	207.95	8.55599	9.32361	3.38747	214.5	210.4	212.45	2.89914	9.56189	1.10372			caspase 3	100	109.377	124.282	127.458	0
	caspase 3	119.229	13.7189	172		172	#DIV/0!	7.26439	#DIV/0!	188.9		188.9	#DIV/0!	8.34694	#DIV/0!	193.8		193.8	#DIV/0!	8.63548	#DIV/0!	205		205	#DIV/0!	9.26129	#DIV/0!			caspase 3	100	114.902	118.874	127.489	0
	c-caspase 3	123.071	8.70424	184.65	161.6	182.1	#DIV/0!	7.68305	#DIV/0!	180.75	171.5	181.975	6.54074	7.67491	3.81369	189.5	172.1	188.425	#DIV/0!	8.0842	#DIV/0!	203.35	179.3	200.5	#DIV/0!	8.79939	#DIV/0!	#DIV/0!	#DIV/0!	c-caspase 3	100	100.081	105.355	114.637	0	2.97387	2.12721	1.82462
	c-caspase 3	113.489	8.13644	171.8	161.6	166.7	7.21249	7.29462	4.63655	166.6	171.5	169.05	3.46482	7.45395	2.15929	176.4	172.1	174.25	3.04056	7.79496	1.73636	190.7	179.3	185	8.06102	8.45644	3.87042			c-caspase 3	100	102.184	106.859	115.927	0
	c-caspase 3	132.53	9.3945	197.5		197.5	#DIV/0!	8.06037	#DIV/0!	194.9		194.9	#DIV/0!	7.89744	#DIV/0!	202.6		202.6	#DIV/0!	8.37075	#DIV/0!	216		216	#DIV/0!	9.13616	#DIV/0!			c-caspase 3	100	97.9786	103.851	113.347	0
		#DIV/0!	#DIV/0!			#DIV/0!	#DIV/0!	#DIV/0!	#DIV/0!			#DIV/0!	#DIV/0!	#DIV/0!	#DIV/0!			#DIV/0!	#DIV/0!	#DIV/0!	#DIV/0!			#DIV/0!	#DIV/0!	#DIV/0!	#DIV/0!			0	100	#DIV/0!	#DIV/0!	#DIV/0!	0
		#DIV/0!	#DIV/0!			#DIV/0!	#DIV/0!	#DIV/0!	#DIV/0!			#DIV/0!	#DIV/0!	#DIV/0!	#DIV/0!			#DIV/0!	#DIV/0!	#DIV/0!	#DIV/0!			#DIV/0!	#DIV/0!	#DIV/0!	#DIV/0!			0	100	#DIV/0!	#DIV/0!	#DIV/0!	0
Tumor suppress proteins		#DIV/0!	#DIV/0!					#DIV/0!	#DIV/0!				#DIV/0!	#DIV/0!	#DIV/0!					#DIV/0!	#DIV/0!					#DIV/0!	#DIV/0!			0
	PTEN	203.132	9.20474	301.8	287.1	294.45	10.3945	9.55607	3.90758	305.7	294	299.85	8.27315	9.83456	2.95032	309.2	296.7	302.95	8.83883	9.99092	3.05262	302.4	329.8	316.1	19.3747	10.6287	5.8326			PTEN	100	102.914	104.551	111.224	0	3.42895	3.4801	4.87009
	PTEN	#DIV/0!	#DIV/0!			#DIV/0!	#DIV/0!	#DIV/0!	#DIV/0!	305.7	289	297.35	11.8087	#DIV/0!	#DIV/0!	304.2	291.7	297.95	8.83883	#DIV/0!	#DIV/0!	292.4	329.8	311.1	26.4458	#DIV/0!	#DIV/0!			PTEN	100	#DIV/0!	#DIV/0!	#DIV/0!	0
	BRCA1	213.289	16.2808	314.3	139.8	311.775	#DIV/0!	9.92403	#DIV/0!	351	154.8	349.675	#DIV/0!	11.6785	#DIV/0!	327.6	162.3	330	#DIV/0!	10.8033	#DIV/0!	318.4	151.5	320.375	#DIV/0!	10.3483	#DIV/0!	#DIV/0!	#DIV/0!	BRCA1	100	115.988	110.321	103.79	0	4.09598	3.98735	1.1941
	BRCA1	99.6839	6.60232	149.9	139.8	144.85	7.14178	6.72057	5.38908	160.1	154.8	157.45	3.74767	7.6004	2.24547	152.7	162.3	157.5	6.78823	7.60369	4.02824	143.6	151.5	147.55	5.58614	6.91853	4.00445			BRCA1	100	113.092	113.141	102.946	0
	BRCA1	325.801	27.0516	478.7		478.7	#DIV/0!	12.3652	#DIV/0!	541.9		541.9	#DIV/0!	14.7003	#DIV/0!	502.5		502.5	#DIV/0!	13.2928	#DIV/0!	493.2		493.2	#DIV/0!	12.9383	#DIV/0!			BRCA1	100	118.884	107.502	104.634	0
	BRCA2	223.606	8.61436	332.6	195.4	331.075	#DIV/0!	10.3667	#DIV/0!	345.05	206	343.625	#DIV/0!	10.9553	#DIV/0!	331.7	194.9	329.15	#DIV/0!	10.2734	#DIV/0!	330.5	180.2	323.125	#DIV/0!	9.97591	#DIV/0!	#DIV/0!	#DIV/0!	BRCA2	100	106.286	99.7008	96.5181	0	2.17278	2.12611	1.00095
	BRCA2	134.479	5.91501	201.5	195.4	198.45	4.31335	7.9982	2.33272	211.7	206	208.85	4.03051	8.62388	1.87915	205.1	194.9	200	7.21249	8.09452	3.78126	209.7	180.2	194.95	20.8597	7.77633	11.4211			BRCA2	100	107.823	101.204	97.2259	0
	BRCA2	312.55	11.4979	463.7		463.7	#DIV/0!	12.2943	#DIV/0!	478.4		478.4	#DIV/0!	12.8783	#DIV/0!	458.3		458.3	#DIV/0!	12.0727	#DIV/0!	451.3		451.3	#DIV/0!	11.7792	#DIV/0!			BRCA2	100	104.75	98.1975	95.8104	0
	NF-1	260.982	20.1289	391.85	185.7	390.45	#DIV/0!	11.3784	#DIV/0!	433.4	209.6	431.725	#DIV/0!	13.0669	#DIV/0!	393.5	198.2	393.25	#DIV/0!	11.5008	#DIV/0!	386.2	199.7	390.925	#DIV/0!	11.3992	#DIV/0!	#DIV/0!	#DIV/0!	NF-1	100	115.979	103.415	100.607	0	3.22894	6.47715	1.14419
	NF-1	127.16	11.1604	191.3	185.7	188.5	3.9598	7.83201	2.23444	216.3	209.6	212.95	4.73762	9.26231	1.91448	199.2	198.2	198.7	0.707107	8.45816	0.345344	180.8	199.7	190.25	13.3643	7.94295	7.15781			NF-1	100	118.262	107.995	101.416	0
	NF-1	393.885	30.0171	592.4		592.4	#DIV/0!	14.0895	#DIV/0!	650.5		650.5	#DIV/0!	16.0192	#DIV/0!	587.8		587.8	#DIV/0!	13.9253	#DIV/0!	591.6		591.6	#DIV/0!	14.0611	#DIV/0!			NF-1	100	113.696	98.8346	99.7983	0
	MBD4	449.69	38.4992	642.7	647.4	645.05	3.3234	13.9771	0.593645	712.1	680.8	696.45	22.1324	15.7086	3.09144	738.5	685.9	712.2	37.1938	16.2022	4.84176	723.9	748	735.95	17.0413	16.9192	2.06231	0	0	MBD4	100	112.388	115.919	121.049	0	1.84254	2.7177	1.32798
	ATM	110.517	2.63787	163.5	163.2	163.35	0.212132	7.26862	0.140432	159.7	156.3	158	2.40416	6.89078	1.7567	168.6	159	163.8	6.78823	7.29951	4.36378	163.9	159	161.45	3.46482	7.13673	2.35326			ATM	100	94.8018	100.425	98.1854	0	0.948565	2.25211	1.24685
	PTCH-1	192.64	12.7492	297.3	165.7	298.15	#DIV/0!	10.2718	#DIV/0!	299.3	169.5	302.375	#DIV/0!	10.4755	#DIV/0!	297.2	164	298.625	#DIV/0!	10.2949	#DIV/0!	280.25	135.6	274.5	#DIV/0!	9.04767	#DIV/0!	#DIV/0!	#DIV/0!	PTCH-1	100	101.221	99.44	87.1427	0	2.48583	2.56624	3.09497
	PTCH-1	103.269	7.96063	162.3	165.7	164	2.40416	7.79299	1.37609	157.2	169.5	163.35	8.69741	7.75117	4.94444	158.3	164	161.15	4.03051	7.60793	2.40822	158.6	135.6	147.1	16.2635	6.62047	12.238			PTCH-1	100	99.4634	97.6254	84.9542	0
	PTCH-1	281.801	17.7468	432.3		432.3	#DIV/0!	12.2678	#DIV/0!	441.4		441.4	#DIV/0!	12.6333	#DIV/0!	436.1		436.1	#DIV/0!	12.4217	#DIV/0!	401.9		401.9	#DIV/0!	10.959	#DIV/0!			PTCH-1	100	102.979	101.255	89.3312	0
		#DIV/0!	#DIV/0!			#DIV/0!	#DIV/0!	#DIV/0!	#DIV/0!			#DIV/0!	#DIV/0!	#DIV/0!	#DIV/0!			#DIV/0!	#DIV/0!	#DIV/0!	#DIV/0!			#DIV/0!	#DIV/0!	#DIV/0!	#DIV/0!			0	100	#DIV/0!	#DIV/0!	#DIV/0!	0
Oncogenes	maspin	137.806	15.8442	201.5	202.8	202.15	0.919239	8.02148	0.498776	203.6	216.6	210.1	9.19239	8.5026	4.35549	244.4	224.8	234.6	13.8593	9.8384	4.89176	229.1	233.2	231.15	2.89914	9.66148	1.08121			maspin	100	105.998	122.651	120.445	0	2.42713	2.69527	0.78999
	DMBT1	173.592	26.7134	269.8	269.7	269.75	0.0707107	9.80604	0.0257341	262.7	256.4	259.55	4.45477	9.27138	1.79771	288.1	305.3	296.7	12.1622	11.0954	3.39995	303.7	333.5	318.6	21.0718	12.0419	4.96285			DMBT1	100	94.5476	113.149	122.801	0	0.91172	1.71284	2.49429
	PIM-1	255.709	21.2328	408.9	200.7	409.6	#DIV/0!	12.4053	#DIV/0!	408.65	207.6	410.1	#DIV/0!	12.4254	#DIV/0!	400.5	181.3	397.9	#DIV/0!	11.9244	#DIV/0!	362.5	171.1	364.925	#DIV/0!	10.4506	#DIV/0!	#DIV/0!	#DIV/0!	PIM-1	100	101.09	94.8362	82.212	0	2.93499	3.92306	6.14212
	PIM-1	115.341	17.0905	197.9	200.7	199.3	1.9799	9.16293	0.82198	201.8	207.6	204.7	4.10122	9.453	1.59366	191.7	181.3	186.5	7.35391	8.43559	3.5539	161.4	171.1	166.25	6.85894	7.13507	4.60928			PIM-1	100	103.166	92.0622	77.8689	0
	PIM-1	395.437	26.0159	619.9		619.9	#DIV/0!	14.9821	#DIV/0!	615.5		615.5	#DIV/0!	14.8345	#DIV/0!	609.3		609.3	#DIV/0!	14.6241	#DIV/0!	563.6		563.6	#DIV/0!	12.9678	#DIV/0!			PIM-1	100	99.015	97.6103	86.5552	0
	CEA	144.608	13.0055	206.9	214.8	210.85	5.58614	8.13891	2.90922	211.8	230.1	220.95	12.9401	8.73738	5.7663	219.8	234	226.9	10.0409	9.07148	4.18307	238.1	245.8	241.95	5.44472	9.86619	1.9389			CEA	100	107.353	111.458	121.223	0	4.33776	3.54614	2.42406
	14 3 3	138.643	21.4954	205.65	203.1	204.375	1.80312	8.10754	0.95553	212.35	224.25	218.3	8.41457	8.92509	3.63128	239.1	241.15	240.125	5.55079	10.0738	1.89642	250.8	253.75	252.275	11.1369	10.6598	3.3734	#DIV/0!	#DIV/0!	14 3 3	100	109.95	124.174	131.395	0	6.2464	3.07116	2.72507
	14 3 3	132.637	20.7242	200	196.3	198.15	2.6163	8.09401	1.38811	200	211.2	205.6	7.9196	8.54184	3.72945	225.2	235.1	230.15	7.00036	9.87486	2.48182	233.1	251.8	242.45	13.2229	10.4792	4.1292			14 3 3	100	105.533	122.002	129.468	0
	14 3 3	144.36	22.5549	211.3	209.9	210.6	0.989949	8.13879	0.521711	224.7	237.3	231	8.90955	9.30806	3.53666	253	247.2	250.1	4.10122	10.283	1.34842	268.5	255.7	262.1	9.05097	10.8508	2.65529			14 3 3	100	114.367	126.345	133.322	0
	14 3 3	#DIV/0!	#DIV/0!	*		#DIV/0!	#DIV/0!	#DIV/0!	#DIV/0!	274.7	277.3	276	1.83848	#DIV/0!	#DIV/0!	203	207.2	205.1	2.96985	#DIV/0!	#DIV/0!	378.5	375.7	377.1	1.9799	#DIV/0!	#DIV/0!			14 3 3	100	#DIV/0!	#DIV/0!	#DIV/0!	0
	survivin	541.138	16.81	818.4	234	819.075	#DIV/0!	16.6714	#DIV/0!	797	236	800.25	#DIV/0!	16.097	#DIV/0!	791.4	203.3	788.725	#DIV/0!	15.7349	#DIV/0!	775.75	213.4	780.225	#DIV/0!	15.4624	#DIV/0!	#DIV/0!	#DIV/0!	survivin	100	97.2583	91.1135	89.0715	0	1.48245	6.85871	7.6981
	survivin	138.848	14.3208	231.3	234	232.65	1.90919	9.68515	0.709849	223	236	229.5	9.19239	9.52114	3.48826	214	203.3	208.65	7.56604	8.35476	3.72439	195.5	213.4	204.45	12.6572	8.09951	6.53908			survivin	100	98.3066	86.2637	83.6282	0
	survivin	941.552	21.176	1405.5		1405.5	#DIV/0!	21.5395	#DIV/0!	1371		1371	#DIV/0!	20.7231	#DIV/0!	1368.8		1368.8	#DIV/0!	20.67	#DIV/0!	1356		1356	#DIV/0!	20.358	#DIV/0!			survivin	100	96.2101	95.9633	94.5149	0
	mucin 1	214.308	6.28853	311.8	320	315.9	5.79828	10.0793	1.97803	314	315.4	314.7	0.989949	10.0196	0.344535	303	311.6	307.3	6.08112	9.64325	2.26317	317.5	327.8	322.65	7.2832	10.4088	2.32579			mucin 1	100	99.4076	95.6738	103.269	0	1.16128	2.1206	2.15191
	mucin 4	209.094	9.91804	297.8	312.7	305.25	10.5359	9.80589	3.76415	312.7	301.1	306.9	8.20244	9.88967	2.89341	336.5	317.6	327.05	13.3643	10.8607	3.88983	310.9	313.7	312.3	1.9799	10.159	0.669202			mucin 4	100	100.854	110.757	103.601	0	3.32878	3.82699	2.21668
	YAP	453.243	121.054	962.4		962.4	#DIV/0!	22.5645	#DIV/0!	855.4		855.4	#DIV/0!	20.0538	#DIV/0!	790.8		790.8	#DIV/0!	18.3727	#DIV/0!	673.1		673.1	#DIV/0!	14.8276	#DIV/0!			YAP	100	88.8734	81.4231	65.7119	0
		#DIV/0!	#DIV/0!					#DIV/0!	#DIV/0!				#DIV/0!	#DIV/0!	#DIV/0!					#DIV/0!	#DIV/0!					#DIV/0!	#DIV/0!			0
Cellular protection and survival	HO-1	136.825	10.3152	216.3	228.8	222.55	8.83883	9.25879	3.54587	206.9	206.2	206.55	0.494975	8.35016	0.248155	200.9	195.6	198.25	3.74767	7.83742	2.11309	217.9	209	213.45	6.29325	8.75358	2.83439			HO-1	100	90.1863	84.6485	94.5435	0	1.89701	2.82948	3.19013
	HSP-27	204.554	5.1401	294.1	304.3	299.2	7.21249	9.72864	2.63251	303.5	304.2	303.85	0.494975	9.96476	0.174317	302.7	302.8	302.75	0.0707107	9.90941	0.0252001	287.7	297.2	292.45	6.71751	9.37531	2.64004			HSP-27	100	102.427	101.858	96.3681	0	1.40341	1.32886	2.63628
	HSP-70	187.265	22.7792	284.55	163.3	282.275	#DIV/0!	9.74733	#DIV/0!	333.95	184.7	331.8	#DIV/0!	12.0223	#DIV/0!	299.5	190.7	301.325	#DIV/0!	10.6799	#DIV/0!	286.1	176.2	284.85	#DIV/0!	9.87854	#DIV/0!	#DIV/0!	#DIV/0!	HSP-70	100	121.743	111.897	104.041	0	1.9872	3.83116	4.29831
	HSP-70	116.823	9.63198	172.4	163.3	167.85	6.43467	7.14332	4.32029	193.3	184.7	189	6.08112	8.4957	2.90661	183.4	190.7	187.05	5.16188	8.38015	2.54033	181.2	176.2	178.7	3.53553	7.86619	1.98023			HSP-70	100	118.932	117.315	110.12	0
	HSP-70	255.408	38.2244	396.7		396.7	#DIV/0!	11.8866	#DIV/0!	474.6		474.6	#DIV/0!	14.8051	#DIV/0!	415.6		415.6	#DIV/0!	12.6567	#DIV/0!	391		391	#DIV/0!	11.6444	#DIV/0!			HSP-70	100	124.553	106.478	97.9621	0
	HSP-90	156.92	10.809	250.4	170.8	252.425	#DIV/0!	9.77268	#DIV/0!	225.15	160.6	226.125	#DIV/0!	8.31897	#DIV/0!	239.05	157.9	238.5	#DIV/0!	9.03218	#DIV/0!	241.55	156.2	241.4	#DIV/0!	9.19132	#DIV/0!	#DIV/0!	#DIV/0!	HSP-90	100	87.2813	92.692	93.1977	0	3.96762	0.366807	1.6159
	HSP-90	107.669	4.48823	162.7	170.8	166.75	5.72756	7.6864	3.33738	156.7	160.6	158.65	2.75772	7.14008	1.87568	160.1	157.9	159	1.55563	7.16455	1.05515	156.8	156.2	156.5	0.424264	6.9879	0.303635			HSP-90	100	92.8924	93.2107	90.9125	0
	HSP-90	204.465	18.8349	338.1		338.1	#DIV/0!	11.5601	#DIV/0!	293.6		293.6	#DIV/0!	9.44113	#DIV/0!	318		318	#DIV/0!	10.6553	#DIV/0!	326.3		326.3	#DIV/0!	11.0379	#DIV/0!			HSP-90	100	81.6703	92.1732	95.483	0
	SOD-1	142.541	10.2867	231.2	231.8	231.5	0.424264	9.43182	0.166783	220.7	222.3	221.5	1.13137	8.8859	0.500248	215.5	204.3	209.9	7.9196	8.20726	4.03369	216.5	204.3	210.4	8.6267	8.23767	4.35462			SOD-1	100	94.2119	87.0168	87.3391	0	0.333516	2.10024	2.2607
	LC3	256.182	40.5609	379.6	175	378.825	#DIV/0!	11.0744	#DIV/0!	471.4	215.3	474.2	#DIV/0!	14.7654	#DIV/0!	431.1	201.9	434.75	#DIV/0!	13.3629	#DIV/0!	404.65	197.2	407.9	#DIV/0!	12.3174	#DIV/0!	#DIV/0!	#DIV/0!	LC3	100	130.866	118.692	111.526	0	6.13113	4.93071	0.804713
	LC3	121.392	13.6295	178.1	175	176.55	2.19203	7.42686	1.38138	204.1	215.3	209.7	7.9196	9.39725	3.09107	187.3	201.9	194.6	10.3238	8.55618	4.81953	184.2	197.2	190.7	9.19239	8.32516	4.53905			LC3	100	126.531	115.206	112.095	0
	LC3	390.748	67.7173	581.1		581.1	#DIV/0!	13.7968	#DIV/0!	738.7		738.7	#DIV/0!	18.6535	#DIV/0!	674.9		674.9	#DIV/0!	16.8568	#DIV/0!	625.1		625.1	#DIV/0!	15.3086	#DIV/0!			LC3	100	135.201	122.179	110.957	0
	GSTO1	#DIV/0!	#DIV/0!			#DIV/0!	#DIV/0!	#DIV/0!	#DIV/0!	260.4	264.75	262.575	3.07591	#DIV/0!	#DIV/0!	278.95	264.95	271.95	9.89949	#DIV/0!	#DIV/0!	252.05	254.15	253.1	1.55563	#DIV/0!	#DIV/0!	#DIV/0!		GSTO1	100	#DIV/0!	#DIV/0!	#DIV/0!	0
	GSTO1	208.539	9.7819	311.6	299.6	305.6	8.48528	9.85194	3.01435	306.2	316.7	311.45	7.42462	10.1445	2.49402	335.1	316.6	325.85	13.0815	10.831	3.82957	302.5	306.8	304.65	3.04056	9.8036	1.1012			GSTO1	100	102.969	109.938	99.5094	0	2.75419	3.42196	2.05778
	GSTO1	#DIV/0!	#DIV/0!	*		#DIV/0!	#DIV/0!	#DIV/0!	#DIV/0!	214.6	212.8	213.7	1.27279	#DIV/0!	#DIV/0!	222.8	213.3	218.05	6.71751	#DIV/0!	#DIV/0!	201.6	201.5	201.55	0.0707107	#DIV/0!	#DIV/0!			GSTO1	100	#DIV/0!	#DIV/0!	#DIV/0!	0
	NOS1	174.276	21.1591	305.15	340.9	310.05	#DIV/0!	11.6522	#DIV/0!	269.45	302.4	275.125	#DIV/0!	10.0423	#DIV/0!	272.35	279.1	268.6	#DIV/0!	9.71203	#DIV/0!	261.35	285	263	#DIV/0!	9.41932	#DIV/0!	#DIV/0!	#DIV/0!	NOS1	100	86.2634	83.3609	80.8137	0	1.6128	0.0775128	0.629192
	NOS1	185.68	22.6492	321.3	340.9	331.1	13.8593	12.059	3.28182	279.7	302.4	291.05	16.0513	10.265	5.19661	294.1	279.1	286.6	10.6066	10.0459	3.61318	278.4	285	281.7	4.6669	9.799	1.68689			NOS1	100	85.123	83.3061	81.2586	0
	NOS1	162.76	19.7829	289		289	#DIV/0!	11.2357	#DIV/0!	259.2		259.2	#DIV/0!	9.82041	#DIV/0!	250.6		250.6	#DIV/0!	9.37232	#DIV/0!	244.3		244.3	#DIV/0!	9.02997	#DIV/0!			NOS1	100	87.4038	83.4157	80.3688	0
	NRF2	340.738	16.0349	478.4	505.1	491.75	18.8798	12.2887	4.28398	513.3	499.7	506.5	9.61665	12.8749	2.01031	541.8	519.5	530.65	15.7685	13.7809	2.86502	524.1	495.5	509.8	20.2233	13.0024	4.10255	0	0	NRF2	100	104.77	112.143	105.808	0	3.14714	3.5745	4.19326
	AMPK	209.833	3.29912	305.4	305.9	305.65	0.353553	9.7886	0.129063	304.1	296.2	300.15	5.58614	9.50351	2.14184	305.8	310.2	308	3.11127	9.90791	1.1032	305.2	303	304.1	1.55563	9.7091	0.575929			AMPK	100	97.0875	101.219	99.1879	0	1.13545	0.61613	0.352496
	PGC-1α	336.832	14.2796	483.9	478.7	481.3	3.67696	12.0195	0.886874	509.9	516	512.95	4.31335	13.271	0.85355	502	518	510	11.3137	13.1593	2.26111	505.4	498.8	502.1	4.6669	12.8557	0.983506	0	0	PGC-1α	100	110.412	109.483	106.957	0	0.870212	1.57399	0.93519
	TERT	200.886	8.39687	280.1	300.6	290.35	14.4957	9.45856	5.51868	289.9	296.5	293.2	4.6669	9.60804	1.75402	306.9	305	305.95	1.3435	10.2501	0.446563	303.8	309	306.4	3.67696	10.272	1.21233			TERT	100	101.58	108.368	108.6	0	3.63635	2.98262	3.36551
	TERT	#DIV/0!	#DIV/0!			#DIV/0!	#DIV/0!	#DIV/0!	#DIV/0!	289.9	296.5	293.2	4.6669	#DIV/0!	#DIV/0!	306.9	305	305.95	1.3435	#DIV/0!	#DIV/0!	303.8	309	306.4	3.67696	#DIV/0!	#DIV/0!			TERT	100	#DIV/0!	#DIV/0!	#DIV/0!	0
	pAKT1/2/3	201.445	11.7272	311.3	310.25	310.775	10.642	10.4561	3.35068	288.95	295.85	292.4	4.87904	9.53705	1.86017	303.7	290.8	297.25	9.54594	9.78802	3.42859	312.4	323	317.7	7.49533	10.7822	2.23165	#DIV/0!	#DIV/0!	pAKT1/2/3	100	90.8632	93.7227	103.505	0	1.71328	0.540254	1.97043
	pAKT1/2/3	139.036	10.1603	225.3	209.2	217.25	11.3844	8.84387	4.97086	191.5	212.3	201.9	14.7078	7.92869	7.87834	208	208.6	208.3	0.424264	8.3225	0.214157	219.9	230.3	225.1	7.35391	9.27707	2.94721			pAKT1/2/3	100	89.6518	94.1048	104.898	0
	pAKT1/2/3	263.719	13.4289	397.3	411.3	404.3	9.89949	11.8567	2.43499	386.4	379.4	382.9	4.94975	10.917	1.44318	399.4	373	386.2	18.6676	11.0671	5.19925	404.9	415.7	410.3	7.63675	12.1071	1.80714			pAKT1/2/3	100	92.0747	93.3407	102.112	0
	mTOR	111.729	6.8514	162	157	159.5	3.53553	6.91169	2.55762	165.5	182.4	173.95	11.9501	7.88805	6.51011	180.3	167.8	174.05	8.83883	7.89439	4.84649	170.9	169.3	170.1	1.13137	7.64012	0.676094	0	0	mTOR	100	114.126	114.218	110.539	0	4.53387	3.70206	1.61686
	PKC	97.6109	8.8941	151.7	149.3	150.5	1.69706	7.27249	1.11681	140.1	148.2	144.15	5.72756	6.82196	4.21847	147.9	150.3	149.1	1.69706	7.17559	1.14701	159.2	170.5	164.85	7.99031	8.19995	4.07612	0	0	PKC	100	93.805	98.6676	112.753	0	0	0	0
	p-PKC	303.311	16.5537	448.6	427.9	438.25	14.6371	11.6163	3.72707	489.6	467.5	478.55	15.6271	13.2378	3.07391	436.9	475.9	456.4	27.5772	12.3729	6.11771	462.6	446.6	454.6	11.3137	12.2999	2.58399	0	0	p-PKC	100	113.959	106.513	105.885	0	3.40049	4.92239	3.15553
	leptin	59.4866	10.6097	112.6	113.1	112.85	0.353553	7.30503	0.23162	85.3	90.3	87.8	3.53553	5.32104	4.27895	96.1	96.9	96.5	0.565685	6.08387	0.53349	103.7	103.1	103.4	0.424264	6.62672	0.337578			leptin	100	72.8408	83.2833	90.7145	0	2.25528	0.382555	0.284599
	ATF6	140.983	3.19909	216	204.2	210.1	8.34386	8.31364	4.13957	206	203	204.5	2.12132	7.96973	1.16217	216.8	196.5	206.65	14.3543	8.10349	7.37855	198.2	207.1	202.65	6.29325	7.85281	3.51024			ATF6	100	95.8633	97.4723	94.4569	0	2.65087	5.75906	3.82491
	SVCT2	333.475	40.8846	549.6		549.6	#DIV/0!	14.7012	#DIV/0!	504.4		504.4	#DIV/0!	13.0738	#DIV/0!	499.3		499.3	#DIV/0!	12.8773	#DIV/0!	585.9		585.9	#DIV/0!	15.8879	#DIV/0!			SVCT2	100	88.9304	87.5936	108.072	0
		#DIV/0!	#DIV/0!					#DIV/0!	#DIV/0!				#DIV/0!	#DIV/0!	#DIV/0!					#DIV/0!	#DIV/0!					#DIV/0!	#DIV/0!
		#DIV/0!	#DIV/0!					#DIV/0!	#DIV/0!				#DIV/0!	#DIV/0!	#DIV/0!					#DIV/0!	#DIV/0!					#DIV/0!	#DIV/0!
		#DIV/0!	#DIV/0!			#DIV/0!	#DIV/0!	#DIV/0!	#DIV/0!			#DIV/0!	#DIV/0!	#DIV/0!	#DIV/0!			#DIV/0!	#DIV/0!	#DIV/0!	#DIV/0!			#DIV/0!	#DIV/0!	#DIV/0!	#DIV/0!			0	100	#DIV/0!	#DIV/0!	#DIV/0!	0
Cellular differentiation	pan-K	#DIV/0!	#DIV/0!			#DIV/0!	#DIV/0!	#DIV/0!	#DIV/0!			#DIV/0!	#DIV/0!	#DIV/0!	#DIV/0!			#DIV/0!	#DIV/0!	#DIV/0!	#DIV/0!			#DIV/0!	#DIV/0!	#DIV/0!	#DIV/0!			pan-K	100	#DIV/0!	#DIV/0!	#DIV/0!	0
	KL1	#DIV/0!	#DIV/0!			#DIV/0!	#DIV/0!	#DIV/0!	#DIV/0!			#DIV/0!	#DIV/0!	#DIV/0!	#DIV/0!			#DIV/0!	#DIV/0!	#DIV/0!	#DIV/0!			#DIV/0!	#DIV/0!	#DIV/0!	#DIV/0!			KL1	100	#DIV/0!	#DIV/0!	#DIV/0!	0
	CK-7	#DIV/0!	#DIV/0!			#DIV/0!	#DIV/0!	#DIV/0!	#DIV/0!			#DIV/0!	#DIV/0!	#DIV/0!	#DIV/0!			#DIV/0!	#DIV/0!	#DIV/0!	#DIV/0!			#DIV/0!	#DIV/0!	#DIV/0!	#DIV/0!			CK-7	100	#DIV/0!	#DIV/0!	#DIV/0!	0
	CK-14	#DIV/0!	#DIV/0!			#DIV/0!	#DIV/0!	#DIV/0!	#DIV/0!			#DIV/0!	#DIV/0!	#DIV/0!	#DIV/0!			#DIV/0!	#DIV/0!	#DIV/0!	#DIV/0!			#DIV/0!	#DIV/0!	#DIV/0!	#DIV/0!			CK-14	100	#DIV/0!	#DIV/0!	#DIV/0!	0
	α-actin	109.633	7.40687	170	173.7	171.85	2.6163	7.88777	1.46112	160	158.2	159.1	1.27279	7.03327	0.896538	165.9	160	162.95	4.17193	7.30184	2.70217	180	169.8	174.9	7.21249	8.07879	3.79573	0	0	α-actin	100	89.1668	92.5717	102.422	0	1.17883	2.08164	2.62842
	p63	138.402	14.5563	195.5	205.6	200.55	7.14178	7.88337	3.94429	204.7	232.1	218.4	19.3747	8.94414	8.14499	243	229.4	236.2	9.61665	9.88927	3.38436	227.3	210.5	218.9	11.8794	8.97205	5.03819			p63	100	113.456	125.445	113.81	0	6.04464	3.66432	4.49124
	vimentin	128.227	22.3606	186.6	180.4	183.5	4.38406	7.43459	2.73857	221	219.5	220.25	1.06066	9.59287	0.4026	224.5	216.6	220.55	5.58614	9.60849	2.09576	225.5	246.9	236.2	15.1321	10.391	4.7904			vimentin	100	129.03	129.24	139.766	0	1.57059	2.41717	3.76449
	TGase-1 ( K )	#DIV/0!	#DIV/0!			#DIV/0!	#DIV/0!	#DIV/0!	#DIV/0!			#DIV/0!	#DIV/0!	#DIV/0!	#DIV/0!			#DIV/0!	#DIV/0!	#DIV/0!	#DIV/0!			#DIV/0!	#DIV/0!	#DIV/0!	#DIV/0!			TGase-1 ( K )	100	#DIV/0!	#DIV/0!	#DIV/0!	0
	TGase-2	105.117	20.6381	175.9	183.2	179.55	5.16188	8.62746	2.39846	155.2	163.6	159.4	5.9397	7.36771	3.75907	173.9	169.4	171.65	3.18198	8.15678	1.66011	207.3	208.7	208	0.989949	10.1431	0.336208			TGase-2	100	85.3983	94.5444	117.568	0	3.07877	2.02929	1.36733
	TGase-3 ( E )	#DIV/0!	#DIV/0!			#DIV/0!	#DIV/0!	#DIV/0!	#DIV/0!			#DIV/0!	#DIV/0!	#DIV/0!	#DIV/0!			#DIV/0!	#DIV/0!	#DIV/0!	#DIV/0!			#DIV/0!	#DIV/0!	#DIV/0!	#DIV/0!			TGase-3 ( E )	100	#DIV/0!	#DIV/0!	#DIV/0!	0
	TGase-4 ( P )	#DIV/0!	#DIV/0!			#DIV/0!	#DIV/0!	#DIV/0!	#DIV/0!			#DIV/0!	#DIV/0!	#DIV/0!	#DIV/0!			#DIV/0!	#DIV/0!	#DIV/0!	#DIV/0!			#DIV/0!	#DIV/0!	#DIV/0!	#DIV/0!			TGase-4 ( P )	100	#DIV/0!	#DIV/0!	#DIV/0!	0
	caveolin-1	127.857	12.4581	204.5	206.6	205.55	1.48492	8.81437	0.666721	183.7	183.1	183.4	0.424264	7.45273	0.26699	191.2	209.2	200.2	12.7279	8.50548	5.97909	215.9	209.4	212.65	4.59619	9.20832	1.87951			caveolin-1	100	84.552	96.4956	104.469	0	0.466856	3.32291	1.27311
	GLI1	738.926	89.4536	1313.6		1313.6	#DIV/0!	23.9724	#DIV/0!	1169.4		1169.4	#DIV/0!	20.7479	#DIV/0!	1118		1118	#DIV/0!	19.4698	#DIV/0!	1132.6		1132.6	#DIV/0!	19.8412	#DIV/0!			GLI1	100	86.5491	81.2178	82.7671	0
	Jagged1	557.574	188.486	1168.2		1168.2	#DIV/0!	24.7108	#DIV/0!	1187.2		1187.2	#DIV/0!	25.0923	#DIV/0!	786.1		786.1	#DIV/0!	15.1171	#DIV/0!	1121.7		1121.7	#DIV/0!	23.7513	#DIV/0!			Jagged1	100	101.544	61.1758	96.117	0
	Notch1	804.4	78.7897	1192.3		1192.3	#DIV/0!	19.6952	#DIV/0!	1254.8		1254.8	#DIV/0!	21.2226	#DIV/0!	1226.2		1226.2	#DIV/0!	20.5378	#DIV/0!	1373.5		1373.5	#DIV/0!	23.8558	#DIV/0!			Notch1	100	107.755	104.278	121.125	0
	S-100	350.019	51.2913	528.9		528.9	#DIV/0!	13.3747	#DIV/0!	536.5		536.5	#DIV/0!	13.6558	#DIV/0!	639.1		639.1	#DIV/0!	17.0024	#DIV/0!	588.7		588.7	#DIV/0!	15.4493	#DIV/0!			S-100	100	102.102	127.124	115.512	0
	AP1M1	223.451	10.9701	319	323.2	321.1	2.96985	9.88175	1.05887	335.4	331.8	333.6	2.54558	10.4952	0.805619	354.6	340.8	347.7	9.75807	11.1467	2.712	333.1	341.2	337.15	5.72756	10.663	1.74785			AP1M1	100	106.208	112.801	107.906	0	0.932243	1.88544	1.40336
		#DIV/0!	#DIV/0!					#DIV/0!	#DIV/0!				#DIV/0!	#DIV/0!	#DIV/0!			#DIV/0!	#DIV/0!	#DIV/0!	#DIV/0!					#DIV/0!	#DIV/0!			0	100	#DIV/0!	#DIV/0!	#DIV/0!	0
Inflammatory proteins		#DIV/0!	#DIV/0!					#DIV/0!	#DIV/0!				#DIV/0!	#DIV/0!	#DIV/0!			#DIV/0!	#DIV/0!	#DIV/0!	#DIV/0!					#DIV/0!	#DIV/0!
	TNFα	204.136	8.9236	309.467	323.767	316.617	10.1116	10.6057	3.09838	296.6	304.433	300.517	5.539	9.81737	1.99162	290.8	300.733	295.767	7.02393	9.57239	2.64786	308.933	300.233	304.583	9.40452	10.0223	3.22492	#DIV/0!	#DIV/0!	TNFα	100	90.6103	88.3585	93.0713	0	3.2392	3.6952	3.13384
	TNFα	247.809	2.55518	348.4	368.6	358.5	14.2836	10.521	4.41875	336.6	372.6	354.6	25.4558	10.334	8.02124	349.4	371.9	360.65	15.9099	10.6227	4.81867	345.1	368.7	356.9	16.6877	10.4447	5.21782			TNFα	100	98.2225	100.966	99.2746	0
	TNFα	340.127	6.83671	487.6	516.3	501.95	20.294	12.721	4.29698	486.9	505.4	496.15	13.0815	12.4909	2.89268	464.6	507.5	486.05	30.3349	12.0799	7.02887	513.3	483.7	498.5	20.9304	12.5846	4.52325			TNFα	100	98.1916	94.9602	98.9283	0
	TNFα	173.876	5.86636	260.8	270	265.4	6.50538	9.56681	2.45755	250.4	254.3	252.35	2.75772	8.85855	1.22249	266.7	243.6	255.15	16.3342	9.0152	6.8028	255.9	252.5	254.2	2.40416	8.96236	1.04215			TNFα	100	92.5967	94.2341	93.6818	0
	IL-1	#DIV/0!	#DIV/0!					#DIV/0!	#DIV/0!				#DIV/0!	#DIV/0!	#DIV/0!					#DIV/0!	#DIV/0!					#DIV/0!	#DIV/0!
	IL-1	96.6923	15.7802	180	185	182.5	3.53553	9.26324	1.43185	152.5	153.6	153.05	0.777817	7.50718	0.481889	141.1	151.1	146.1	7.07107	7.02906	4.88955	157.6	164.5	161.05	4.87904	8.02232	2.6191			IL-1	100	81.0426	75.8812	86.6038	0	0.956872	3.1607	2.02547
	IL-1	#DIV/0!	#DIV/0!	*		#DIV/0!	#DIV/0!	#DIV/0!	#DIV/0!	152.5	153.6	153.05	0.777817	#DIV/0!	#DIV/0!	138.1	154.1	146.1	11.3137	#DIV/0!	#DIV/0!	157.6	164.5	161.05	4.87904	#DIV/0!	#DIV/0!			IL-1	100	#DIV/0!	#DIV/0!	#DIV/0!	0
	IL-6	159.742	6.47747	243.45	240.6	242.025	4.63155	9.071	1.95105	245.35	234.85	240.1	7.42462	8.96427	3.18313	221.85	233.85	227.85	8.48528	8.25276	4.26936	242.5	237.2	239.85	4.45477	8.95031	1.92775	#DIV/0!	#DIV/0!	IL-6	100	98.2898	91.3949	98.8079	0	2.01096	1.55176	0.522942
	IL-6	103.154	3.35966	153.2	156.9	155.05	2.6163	7.20388	1.7492	151.1	152.6	151.85	1.06066	6.97825	0.759462	143.2	151.9	147.55	6.15183	6.66303	4.73764	160	148.4	154.2	8.20244	7.14464	5.47423			IL-6	100	96.8679	92.4922	99.1777	0
	IL-6	216.074	9.85131	333.7	324.3	329	6.6468	10.6267	2.03929	339.6	317.1	328.35	15.9099	10.5961	4.84237	300.5	315.8	308.15	10.8187	9.59564	4.03116	325	326	325.5	0.707107	10.4607	0.225913			IL-6	100	99.7118	90.2976	98.4381	0
	IL-8	168.892	15.6193	256.3	242	249.15	10.1116	8.95869	4.31645	242.9	260.65	251.775	12.5511	9.10401	5.16665	275.2	269.35	272.275	6.54074	10.1677	2.19036	283.75	278.55	281.15	4.10122	10.5952	1.27061	#DIV/0!	#DIV/0!	IL-8	100	101.208	113.338	118.337	0	2.76074	1.01235	0.596415
	IL-8	129.812	13.3642	200.4	187.4	193.9	9.19239	8.0055	4.90013	188.2	197.7	192.95	6.71751	7.94594	3.65693	209.4	212.8	211.1	2.40416	9.01598	1.02985	219.9	220.5	220.2	0.424264	9.50726	0.164149			IL-8	100	99.2561	112.622	118.759	0
	IL-8	207.835	18.0112	312.2	296.6	304.4	11.0309	9.82675	3.92126	297.6	323.6	310.6	18.3848	10.1373	6.0769	341	325.9	333.45	10.6773	11.2078	2.93203	347.6	336.6	342.1	7.77817	11.5873	2.00745			IL-8	100	103.16	114.054	117.916	0
	IL-10	172.827	14.3316	291.15	281.45	286.3	6.85894	10.6524	2.09367	260.65	263.65	262.15	2.12132	9.45111	0.82778	245.2	259.3	252.25	9.97021	8.91198	4.30113	267.8	269.75	268.775	9.36916	9.79533	3.36119	#DIV/0!	#DIV/0!	IL-10	100	87.0397	84.782	93.6593	0	4.81791	2.79017	4.70252
	IL-10	84.4041	8.16215	141.5	140.1	140.8	0.989949	7.50972	0.612499	121.9	125.8	123.85	2.75772	6.2806	2.41767	125.9	127.8	126.85	1.3435	6.51505	1.10176	143.1	131.8	137.45	7.99031	7.28326	5.13996			IL-10	100	83.6329	86.7549	96.9845	0
	IL-10	259.494	22.2559	440.8	422.8	431.8	12.7279	13.1265	2.5528	399.4	401.5	400.45	1.48492	11.8725	0.368036	364.5	390.8	377.65	18.5969	10.87	5.36485	392.5	407.7	400.1	10.748	11.8577	2.64056			IL-10	100	90.4465	82.809	90.3341	0
	IL-12	191.792	11.2775	266.8	291.533	279.167	17.4891	9.34742	6.77613	303.167	304.033	303.6	0.612826	10.5739	0.191654	292.767	297.233	295	5.89256	10.1591	1.97872	280.6	284.667	282.633	5.84542	9.53105	2.22737	#DIV/0!	#DIV/0!	IL-12	100	114.38	107.716	101.316	0	5.11354	5.66232	6.61771
	IL-12	77.1607	8.25676	111.3	122.4	116.85	7.84889	6.29994	6.69728	136.3	131.8	134.05	3.18198	7.5425	1.93886	114	127.6	120.8	9.61665	6.606	7.43635	115.1	117.7	116.4	1.83848	6.26413	1.62663			IL-12	100	119.723	104.858	99.4315	0
	IL-12	258.518	15.8816	350.4	389.9	370.15	27.9307	10.5656	8.40402	390.6	416	403.3	17.9605	12.0325	4.25146	401.4	407	404.2	3.9598	12.0699	0.946859	393.5	387.2	390.35	4.45477	11.4818	1.17579			IL-12	100	113.884	114.238	108.672	0
	IL-12	235.597	13.7958	338.7	362.3	350.5	16.6877	10.7193	4.96013	382.6	364.3	373.45	12.9401	11.7411	3.23312	362.9	357.1	360	4.10122	11.1536	1.14727	333.2	349.1	341.15	11.243	10.2739	3.66101			IL-12	100	109.532	104.052	95.845	0
	IL-28	218.591	5.2117	322.25	331.1	326.675	11.5612	10.3963	3.67621	308.7	321.9	315.3	9.33381	9.83405	3.32281	324	317.45	320.725	4.63155	10.1061	1.57478	318.25	314.1	316.175	16.6524	9.87844	5.80421	#DIV/0!	#DIV/0!	IL-28	100	95.3759	96.241	93.9799	0	4.00432	6.21724	7.00767
	IL-28	154.704	8.56177	245.7	238.2	241.95	5.3033	9.34053	2.10535	237.4	240.3	238.85	2.05061	9.17309	0.849336	231.5	225.1	228.3	4.52548	8.57878	2.12952	237.7	210	223.85	19.5869	8.31538	9.46639			IL-28	100	98.2073	91.8447	89.0247	0
	IL-28	274.518	9.82234	398.8	424	411.4	17.8191	11.6997	4.45692	380	403.5	391.75	16.617	10.8274	4.84374	416.5	409.8	413.15	4.73762	11.7742	1.18902	398.8	418.2	408.5	13.7179	11.5751	3.52149			IL-28	100	92.5444	100.637	98.935	0
	LTA4H	282.595	4.29981	422.8	406	414.4	11.8794	11.4806	3.10626	399.8	418	408.9	12.8693	11.2385	3.50477	412.1	411.4	411.75	0.494975	11.3646	0.134045	394.3	414.4	404.35	14.2128	11.0343	4.00545			LTA4H	100	97.8913	98.9896	96.112	0	3.30552	1.62015	3.55585
	CXCR4	282.14	19.6565	411.7	409.2	410.45	1.76777	11.3274	0.481048	483.4	431.9	457.65	36.416	13.248	7.01591	433.6	418.1	425.85	10.9602	11.9879	2.63459	431.9	429.3	430.6	1.83848	12.1844	0.432492			CXCR4	100	116.955	105.831	107.566	0	3.74848	1.55782	0.45677
	MMP-1	104.646	18.7373	190	190.9	190.45	0.636396	9.26302	0.259255	188.8	198.3	193.55	6.71751	9.42887	2.61051	158.5	173.3	165.9	10.4652	7.82647	5.81092	150.1	160.2	155.15	7.14178	7.10659	4.83263			MMP-1	100	101.79	84.4915	76.72	0	1.43488	3.03509	2.54594
	MMP-2	#DIV/0!	#DIV/0!					#DIV/0!	#DIV/0!				#DIV/0!	#DIV/0!	#DIV/0!					#DIV/0!	#DIV/0!					#DIV/0!	#DIV/0!
	MMP-2	111.17	15.4691	203.6	198.5	201.05	3.60624	9.48052	1.39457	185.2	183.6	184.4	1.13137	8.55747	0.539278	158.2	173.5	165.85	10.8187	7.39461	6.70042	165.1	179.6	172.35	10.253	7.82179	5.70294			MMP-2	100	90.2637	77.998	82.5037	0	0.966925	4.0475	3.54876
	MMP-2	#DIV/0!	#DIV/0!	*		#DIV/0!	#DIV/0!	#DIV/0!	#DIV/0!	185.2	183.6	184.4	1.13137	#DIV/0!	#DIV/0!	158.2	173.5	165.85	10.8187	#DIV/0!	#DIV/0!	140.1	169.6	154.85	20.8597	#DIV/0!	#DIV/0!			MMP-2	100	#DIV/0!	#DIV/0!	#DIV/0!	0
	MMP-3	169.546	14.5101	251.9	244.05	247.975	9.01561	8.856	3.94551	247.2	263.3	255.25	11.3844	9.25764	4.54588	275	259.95	267.475	10.642	9.8959	3.73376	288.8	273.3	281.05	10.9602	10.5595	3.38306	#DIV/0!	#DIV/0!	MMP-3	100	105.478	111.39	117.748	0	5.18613	1.35812	6.44687
	MMP-3	132.324	6.8796	186.6	191.5	189.05	3.46482	7.53166	2.11543	191.8	208	199.9	11.4551	8.22045	5.76675	209	194	201.5	10.6066	8.3172	5.22973	210	200	205	7.07107	8.52501	3.34927			MMP-3	100	109.145	110.43	113.189	0
	MMP-3	205.667	23.2421	317.2	296.6	306.9	14.5664	10.0615	4.91533	302.6	318.6	310.6	11.3137	10.2437	3.705	341	325.9	333.45	10.6773	11.3041	2.88297	367.6	346.6	357.1	14.8492	12.3058	3.37507			MMP-3	100	101.811	112.351	122.306	0
	MMP-9	132.846	9.03561	198.7	190.7	194.7	5.65685	7.86475	3.15125	200.9	189.6	195.25	7.99031	7.89964	4.38528	207.7	209.4	208.55	1.20208	8.70083	0.554216	210	214.5	212.25	3.18198	8.91091	1.39286			MMP-9	100	100.444	110.631	113.302	0	3.76826	1.85273	2.27206
	MMP-10	159.712	11.9364	255.5	252.1	253.8	2.40416	9.69988	0.890369	238.2	247.95	243.075	6.89429	9.13032	2.85386	242.05	216.3	229.175	18.208	8.33443	8.78825	257.3	252.3	254.8	3.53553	9.75129	1.293	#DIV/0!	#DIV/0!	MMP-10	100	94.1124	85.9079	100.248	0	0.106286	0.121713	1.63807
	MMP-10	121.912	8.65501	195.9	191.4	193.65	3.18198	8.4698	1.54059	180.1	190.6	185.35	7.42462	7.96477	4.01571	185.6	163.9	174.75	15.3442	7.26894	9.69424	195.1	189.6	192.35	3.88909	8.39271	1.91415			MMP-10	100	94.0372	85.8219	99.0898	0
	MMP-10-1	197.445	15.2853	315.1	312.8	313.95	1.62635	10.7938	0.487392	296.3	305.3	300.8	6.36396	10.1664	2.13234	298.5	268.7	283.6	21.0718	9.28199	8.22224	319.5	315	317.25	3.18198	10.9456	0.925305			MMP-10-1	100	94.1876	85.994	101.406	0
	MMP-12	284.474	13.7783	411.3	420.8	416.05	6.71751	11.4706	1.77122	417.1	439.5	428.3	15.8392	11.9927	3.78291	423.2	466.2	444.7	30.4056	12.658	6.43482	421.2	409.3	415.25	8.41457	11.4357	2.22722			MMP-12	100	104.552	110.351	99.6955	0	2.77707	4.10302	1.99922
	cathepsin C	105.768	10.2833	151.4	160.4	155.9	6.36396	7.0804	4.34849	164.8	157.5	161.15	5.16188	7.44191	3.21063	194.7	165	179.85	21.0011	8.60709	9.47323	159.5	173	166.25	9.54594	7.77702	5.3794			cathepsin C	100	105.106	121.562	109.839	0	3.77956	6.91086	4.86395
	cathepsin G	160.933	6.31496	247.75	241.4	244.575	4.49013	9.14563	1.86156	228.15	235.35	231.75	5.09117	8.41531	2.48532	236.1	234.9	235.5	3.39411	8.63525	1.58062	238.55	249.2	243.875	8.44993	9.10728	3.50429	#DIV/0!	#DIV/0!	cathepsin G	100	92.2142	94.6151	99.5599	0	6.38139	6.30184	0.463821
	cathepsin G	150.26	10.8279	239.8	239.2	239.5	0.424264	9.44671	0.166258	214.8	223	218.9	5.79828	8.28495	2.9141	221	224.6	222.8	2.54558	8.51706	1.22077	228	250.6	239.3	15.9806	9.43612	6.09586			cathepsin G	100	87.7019	90.159	99.8879	0
	cathepsin G	171.23	2.17735	255.7	243.6	249.65	8.55599	8.8555	3.74842	241.5	247.7	244.6	4.38406	8.56562	2.06993	251.2	245.2	248.2	4.24264	8.77325	1.91097	249.1	247.8	248.45	0.919239	8.78748	0.415782			cathepsin G	100	96.7266	99.0712	99.2319	0
	cathepsin K	144.581	30.8919	292.6	296.9	294.75	3.04056	12.2544	0.70617	254	234.8	244.4	13.5765	9.99097	4.65214	244.3	237.5	240.9	4.80833	9.81425	1.73222	230	215.3	222.65	10.3945	8.83569	4.55624			cathepsin K	100	81.5299	80.0878	72.1024	0	2.67916	1.21919	2.63121
	TIMP-1	81.0311	18.7626	158.9	161.5	160.2	1.83848	8.89769	0.809502	130.5	137.4	133.95	4.87904	7.27454	3.17649	120.3		120.3	#DIV/0!	6.26649	#DIV/0!	157.1	154.5	155.8	1.83848	8.6469	0.856937			TIMP-1	100	81.7576	70.4283	97.1814	0	1.993	2.3	0.833219
	TIMP-2	50.4739	28.7049	103	100.1	101.55	2.05061	7.14676	1.39545	157.8	153.6	155.7	2.96985	10.258	0.982991	90.8	95.1	92.95	3.04056	6.51737	2.47478	102.2	102.3	102.25	0.0707107	7.19556	0.0477881			TIMP-2	100	143.533	91.1934	100.683	0	1.18922	1.93511	0.721618
	lysozyme	163.514	17.3577	280.45	288.6	280.875	#DIV/0!	10.8333	#DIV/0!	248.1	248.1	244.2	#DIV/0!	8.98256	#DIV/0!	241.15	253.6	245.225	#DIV/0!	9.03944	#DIV/0!	270.5	250	263.25	#DIV/0!	9.98681	#DIV/0!	#DIV/0!	#DIV/0!	lysozyme	100	82.9091	83.5927	92.275	0	4.20583	4.06938	3.33949
	lysozyme	166.375	18.0054	286.9	288.6	287.75	1.20208	11.0171	0.346035	263.7	248.1	255.9	11.0309	9.46179	4.22334	237.3	253.6	245.45	11.5258	8.89244	4.97763	279	250	264.5	20.5061	9.90583	7.0647			lysozyme	100	85.8831	80.7152	89.9136	0
	lysozyme	159.053	18.3093	274		274	#DIV/0!	10.7213	#DIV/0!	232.5		232.5	#DIV/0!	8.57011	#DIV/0!	245		245	#DIV/0!	9.27075	#DIV/0!	262		262	#DIV/0!	10.1463	#DIV/0!			lysozyme	100	79.9352	86.4702	94.6363	0
	lactoferrin	194.194	17.4776	280.9	279.1	280	1.27279	9.26317	0.517825	301.4	304.5	302.95	2.19203	10.4286	0.702969	310.8	297	303.9	9.75807	10.4741	3.06615	322.2	323.2	322.7	0.707107	11.3361	0.192403			lactoferrin	100	112.582	113.072	122.378	0	0.610397	1.79199	0.355114
	M-CSF	286.013	23.6054	479.1	459.2	469.15	14.0714	13.5328	2.65403	451	454.1	452.55	2.19203	12.9049	0.45963	411.9	417.8	414.85	4.17193	11.3506	1.127	437.6	427.8	432.7	6.92965	12.1114	1.63999			M-CSF	100	95.3602	83.8749	89.4968	0	1.55683	1.89052	2.14701
	cystatin A	120.979	23.6672	239.2	225.8	232.5	9.47523	10.5603	2.93078	181.6	173.1	177.35	6.01041	7.50806	3.66464	196.1	203.4	199.75	5.16188	8.8753	2.26784	224.2	209.7	216.95	10.253	9.79648	3.67181			cystatin A	100	71.0967	84.0436	92.7666	0	3.29771	2.59931	3.3013
	LL-37	137.934	22.0338	258.5	260.6	259.55	1.48492	11.028	0.426438	234.8	220.4	227.6	10.1823	9.46923	3.89854	224.1	211.8	217.95	8.69741	8.94518	3.73461	210.7	207.3	209	2.40416	8.43008	1.17712			LL-37	100	85.8655	81.1135	76.4427	0	2.16249	2.08052	0.801778
	β-defensin-1	362.129	19.9839	552		552	#DIV/0!	13.7794	#DIV/0!	570.8		570.8	#DIV/0!	14.4455	#DIV/0!	535.7		535.7	#DIV/0!	13.1746	#DIV/0!	525		525	#DIV/0!	12.7621	#DIV/0!			β-defensin-1	100	104.834	95.6113	92.6174	0
	β-defensin-2	334.578	10.1021	497.4		497.4	#DIV/0!	12.7602	#DIV/0!	486.2		486.2	#DIV/0!	12.3135	#DIV/0!	482		482	#DIV/0!	12.1418	#DIV/0!	504		504	#DIV/0!	13.0162	#DIV/0!			β-defensin-2	100	96.4994	95.1535	102.007	0
	β-defensin-3	373.281	12.8565	570		570	#DIV/0!	14.0257	#DIV/0!	541.3		541.3	#DIV/0!	12.9622	#DIV/0!	544.5		544.5	#DIV/0!	13.0851	#DIV/0!	550.7		550.7	#DIV/0!	13.3199	#DIV/0!			β-defensin-3	100	92.4179	93.2938	94.9679	0
	α1-antitrypsin	92.7853	15.4697	171.4	172.7	172.05	0.919239	8.90307	0.405077	140.3	144.4	142.35	2.89914	7.04022	2.02668	139.7	142.1	140.9	1.69706	6.93648	1.22696	165	161.6	163.3	2.40416	8.3973	1.18627			α1-antitrypsin	100	79.0763	77.911	94.3192	0	1.21588	0.816019	0.795674
	α1-antitrypsin	#DIV/0!	#DIV/0!	*		#DIV/0!	#DIV/0!	#DIV/0!	#DIV/0!	493.4	490	491.7	2.40416	#DIV/0!	#DIV/0!	497.9	437.5	467.7	42.7092	#DIV/0!	#DIV/0!	519.6	530.9	525.25	7.99031	#DIV/0!	#DIV/0!			α1-antitrypsin	100	#DIV/0!	#DIV/0!	#DIV/0!	0
	CD3	220.873	20.749	317.5	325.2	321.35	5.44472	10.0238	1.87896	374	364.7	369.35	6.57609	12.1851	1.53833	365.2	341.5	353.35	16.7584	11.5098	4.33364	336.6	336.7	336.65	0.0707107	10.76	0.021374			CD3	100	121.562	114.825	107.344	0	1.70865	3.1063	0.950168
	CD4	157.655	8.96256	221.7	236.9	229.3	10.748	8.46434	5.11957	232.6	230.5	231.55	1.48492	8.59622	0.70087	244	251.1	247.55	5.02046	9.4813	1.93594	243.5	243.9	243.7	0.282843	9.27605	0.114984			CD4	100	101.558	112.015	109.59	0	2.91022	3.52775	2.61728
	CD8	#DIV/0!	#DIV/0!			#DIV/0!	#DIV/0!	#DIV/0!	#DIV/0!	232.6	230.5	231.55	1.48492	#DIV/0!	#DIV/0!	244	251.1	247.55	5.02046	#DIV/0!	#DIV/0!	243.5	243.9	243.7	0.282843	#DIV/0!	#DIV/0!			CD8	100	#DIV/0!	#DIV/0!	#DIV/0!	0
	CD20	232.565	6.62533	352.2	337.6	344.9	10.3238	10.5988	3.16641	341.6	346.3	343.95	3.3234	10.5539	1.0389	352.1	340.1	346.1	8.48528	10.6553	2.58245	344.4	319.3	331.85	17.7484	9.9642	6.07228			CD20	100	99.5763	100.533	94.0122	0	2.10266	2.87443	4.61935
	CD28	246.294	11.4287	380	370.6	375.3	6.6468	11.3581	1.78734	364.4	352.7	358.55	8.27315	10.5951	2.54702	350.1	366.6	358.35	11.6673	10.5857	3.58011	380	381	380.5	0.707107	11.5847	0.184239			CD28	100	93.2824	93.1993	101.995	0	2.16718	2.68372	0.985788
	PECAM-1	195.381	12.7598	312.8	179.6	310.875	#DIV/0!	10.7468	#DIV/0!	304.45	183.2	305.5	#DIV/0!	10.4938	#DIV/0!	285.6	169.7	285.15	#DIV/0!	9.47466	#DIV/0!	290.3	165.7	287.85	#DIV/0!	9.61609	#DIV/0!	#DIV/0!	#DIV/0!	PECAM-1	100	97.8169	88.6634	89.5931	0	0.575737	1.69346	0.378701
		#DIV/0!	#DIV/0!			#DIV/0!	#DIV/0!	#DIV/0!	#DIV/0!	179	198.2	188.6	13.5765	#DIV/0!	#DIV/0!	171.5	169.7	170.6	1.27279	#DIV/0!	#DIV/0!	175.5	165.7	170.6	6.92965	#DIV/0!	#DIV/0!			0	100	#DIV/0!	#DIV/0!	#DIV/0!	0
		#DIV/0!	#DIV/0!			#DIV/0!	#DIV/0!	#DIV/0!	#DIV/0!	199.7	201.4	200.55	1.20208	#DIV/0!	#DIV/0!	167.6	229	198.3	43.4164	#DIV/0!	#DIV/0!	207.5	235.2	221.35	19.5869	#DIV/0!	#DIV/0!			0	100	#DIV/0!	#DIV/0!	#DIV/0!	0
	CD34	131.181	27.1682	270	262.7	266.35	5.16188	11.6262	1.32777	210.7	202	206.35	6.15183	8.67003	2.82449	224.7	210	217.35	10.3945	9.28275	4.13644	224.1	205.5	214.8	13.1522	9.14436	5.3613			CD34	100	74.573	79.8431	78.6528	0	2.07613	2.73211	3.34454
	CD40	225.062	12.7982	336.8	356.2	346.5	13.7179	11.0199	3.87845	364.8	343.8	354.3	14.8492	11.3683	3.94368	343.6	319.6	331.6	16.9706	10.3217	5.42787	326.4	327.2	326.8	0.565685	10.0865	0.194418			CD40	100	103.162	93.6645	91.5302	0	3.91106	4.65316	2.03643
	HCAM	181.887	44.9216	383.55	229	382.425	#DIV/0!	14.1611	#DIV/0!	287.85	172.9	285.825	#DIV/0!	10.195	#DIV/0!	296	173.5	291.775	#DIV/0!	10.4827	#DIV/0!	340.25	186.4	336.025	#DIV/0!	12.4152	#DIV/0!	#DIV/0!	#DIV/0!	HCAM	100	72.4968	74.7469	86.3606	0	1.52901	2.32921	4.44132
	ICAM-1	212.618	32.0803	394.7	243.3	397.425	#DIV/0!	13.5944	#DIV/0!	332.4	196	329.975	#DIV/0!	10.8332	#DIV/0!	333.95	198.5	332.8	#DIV/0!	10.9628	#DIV/0!	334.3	206.7	338.075	#DIV/0!	11.2008	#DIV/0!	#DIV/0!	#DIV/0!	ICAM-1	100	80.2018	80.8759	81.8469	0	1.75685	0.763929	1.92065
		#DIV/0!	#DIV/0!			#DIV/0!	#DIV/0!	#DIV/0!	#DIV/0!	283.375	215.65	277.3	47.8888	#DIV/0!	#DIV/0!	311.125	231.55	302.012	#DIV/0!	#DIV/0!	#DIV/0!	303.075	249.1	306.85	#DIV/0!	#DIV/0!	#DIV/0!	#DIV/0!		0	100	#DIV/0!	#DIV/0!	#DIV/0!	0
	NCAM	224.785	33.1172	324.1	230.5	324.6	#DIV/0!	9.99076	#DIV/0!	360.15	255.3	363.3	#DIV/0!	11.7693	#DIV/0!	389.65	256.5	384.425	#DIV/0!	12.6349	#DIV/0!	408.15	271.6	401.4	#DIV/0!	13.2897	#DIV/0!	#DIV/0!	#DIV/0!	NCAM	100	116.597	125.652	132.889	0	5.70185	3.74769	0.233872
		#DIV/0!	#DIV/0!			#DIV/0!	#DIV/0!	#DIV/0!	#DIV/0!	206.6	176	191.3	21.6375	#DIV/0!	#DIV/0!	232.6	206.6	219.6	18.3848	#DIV/0!	#DIV/0!	198	226.6	212.3	20.2233	#DIV/0!	#DIV/0!			0	100	#DIV/0!	#DIV/0!	#DIV/0!	0
		337.562	10.7143			498.192	#DIV/0!	12.674	#DIV/0!	478.333	357.867	485.433	#DIV/0!	12.1602	#DIV/0!	505.883	338.967	495.142	#DIV/0!	12.5531	#DIV/0!	509.95	351.433	511.383	#DIV/0!	13.1841	#DIV/0!	#DIV/0!	#DIV/0!	0
	CD68	255.813	36.1132	476.3	463	469.65	9.40452	14.6232	1.52763	405.5	406.4	405.95	0.636396	12.253	0.148247	432.1	378.3	405.2	38.0423	12.2224	8.54766	393.4	381.3	387.35	8.55599	11.469	2.25128			CD68	100	83.792	83.5824	78.43	0	0.837937	5.03765	1.88945
	CD80	488.77	41.7954	724.5	302.5	726.575	#DIV/0!	15.4209	#DIV/0!	723.7	333.6	730.65	#DIV/0!	15.5525	#DIV/0!	759.15	319.3	757.375	#DIV/0!	16.3892	#DIV/0!	813.75	336.5	817.2	#DIV/0!	18.1226	#DIV/0!	#DIV/0!	#DIV/0!	CD80	100	104.791	108.753	116.908	0	4.59446	5.80693	1.06894
	CD80	208.84	13.4973	294.2	302.5	298.35	5.86899	9.46096	2.26914	305.8	333.6	319.7	19.6576	10.529	6.02469	326.4	319.3	322.85	5.02046	10.6775	1.52954	322.7	336.5	329.6	9.75807	10.9891	2.7893			CD80	100	111.289	112.859	116.152	0
	CD80 (B7-1)	764.652	74.1403	1154.8		1154.8	#DIV/0!	19.7522	#DIV/0!	1141.6		1141.6	#DIV/0!	19.4151	#DIV/0!	1191.9		1191.9	#DIV/0!	20.67	#DIV/0!	1304.8		1304.8	#DIV/0!	23.2411	#DIV/0!			CD80 (B7-1)	100	98.2938	104.647	117.663	0
		#DIV/0!	#DIV/0!			#DIV/0!	#DIV/0!	#DIV/0!	#DIV/0!	405.5	406.4	405.95	0.636396	#DIV/0!	#DIV/0!	432.1	378.3	405.2	38.0423	#DIV/0!	#DIV/0!	393.4	381.3	387.35	8.55599	#DIV/0!	#DIV/0!			0	100	#DIV/0!	#DIV/0!	#DIV/0!	0
	CD99	323.56	10.1216	478	494.5	486.25	11.6673	12.755	2.47927	470.3	488.9	479.6	13.1522	12.4916	2.90777	479.7	445.1	462.4	24.4659	11.7831	5.98826	500.2	456.8	478.5	30.6884	12.4475	6.70737			CD99	100	97.9349	92.3798	97.5891	0	2.69352	4.23377	4.59332
	CD99 (MIC2)	#DIV/0!	#DIV/0!			#DIV/0!	#DIV/0!	#DIV/0!	#DIV/0!	405.5	406.4	405.95	0.636396	#DIV/0!	#DIV/0!	432.1	378.3	405.2	38.0423	#DIV/0!	#DIV/0!	393.4	381.3	387.35	8.55599	#DIV/0!	#DIV/0!			CD99 (MIC2)	100	#DIV/0!	#DIV/0!	#DIV/0!	0
	VCAM-1	327.239	22.5511	522.9	0	522.9	#DIV/0!	13.9879	#DIV/0!	485.1	0	485.1	#DIV/0!	12.5643	#DIV/0!	476.2	0	476.2	#DIV/0!	12.205	#DIV/0!	514.6	0	514.6	#DIV/0!	13.688	#DIV/0!	0	0	VCAM-1	100	89.8225	87.2538	97.856	0	0	0	0
	COX-1	205.225	16.8671	342.15	399.1	341.9	#DIV/0!	11.6908	#DIV/0!	302.85	383	308.15	#DIV/0!	10.1452	#DIV/0!	311.75	373.6	314.2	#DIV/0!	10.4391	#DIV/0!	311.6	353.1	304.85	#DIV/0!	9.98121	#DIV/0!	#DIV/0!	#DIV/0!	COX-1	100	86.2805	89.3442	85.0101	0	6.05111	0.206931	4.81655
	COX-1	248.406	15.3715	400.1	399.1	399.6	0.707107	12.2961	0.163555	361.8	383	372.4	14.9907	11.1353	4.14551	363.8	373.6	368.7	6.92965	10.9679	1.99628	380.1	353.1	366.6	19.0919	10.8717	5.50218			COX-1	100	90.5593	89.1979	88.4159	0
	COX-1	161.173	19.2341	284.2		284.2	#DIV/0!	11.0917	#DIV/0!	243.9		243.9	#DIV/0!	9.09541	#DIV/0!	259.7		259.7	#DIV/0!	9.92605	#DIV/0!	243.1		243.1	#DIV/0!	9.05133	#DIV/0!			COX-1	100	82.0017	89.4906	81.6043	0
	COX-2	223.517	13.0785			325.25	#DIV/0!	10.0863	#DIV/0!	337.95	354.9	331.925	11.9855	10.4119	3.79746	347	356.2	339.125	#DIV/0!	10.7521	#DIV/0!	355.8	390.3	355.675	#DIV/0!	11.496	#DIV/0!	#DIV/0!	#DIV/0!	COX-2	100	102.925	106.417	113.751	0	4.95617	3.03816	3.41725
	COX-2	243.628	15.7131	347.4	357.6	352.5	7.21249	10.4342	2.29239	379	354.9	366.95	17.0413	11.105	4.72486	387.7	356.2	371.95	22.2739	11.3279	5.90112	390.8	390.3	390.55	0.353553	12.1211	0.0841887			COX-2	100	106.43	108.566	116.168	0
	COX-2	202.821	11.0294	298		298	#DIV/0!	9.75599	#DIV/0!	296.9		296.9	#DIV/0!	9.69945	#DIV/0!	306.3		306.3	#DIV/0!	10.1725	#DIV/0!	320.8		320.8	#DIV/0!	10.8618	#DIV/0!			COX-2	100	99.4205	104.269	111.335	0
		#DIV/0!	#DIV/0!					#DIV/0!	#DIV/0!					#DIV/0!	#DIV/0!					#DIV/0!	#DIV/0!					#DIV/0!	#DIV/0!
	MCP-1	161.27	26.2948	235.5	243.5	239.5	5.65685	8.84476	2.49963	249.3	263.3	256.3	9.89949	9.74832	3.58189	281.9	268.6	275.25	9.40452	10.6761	2.84733	329	272.5	300.75	39.9515	11.8102	9.56745			MCP-1	100	110.216	120.706	133.527	0	3.04076	2.67348	6.03354
	Pdcd-1l1	161.42	14.9666	245	230.55	237.775	10.2177	8.73812	4.57883	235.25	247.55	241.4	8.69741	8.94314	3.73628	269.15	249.5	259.325	13.8946	9.89468	4.84961	277.3	261.55	269.425	11.1369	10.3925	3.54616	#DIV/0!	#DIV/0!	Pdcd-1l1	100	102.221	113.112	118.595	0	2.70127	2.47532	6.15197
	Pdcd-1l1 (CD279)	153.801	11.4079	237.5	214.6	226.05	16.1927	8.49995	7.55866	221.2	231.8	226.5	7.49533	8.52638	3.54566	256.4	230.4	243.4	18.3848	9.46568	6.94075	255.6	240.6	248.1	10.6066	9.71078	3.86216			Pdcd-1l1 (CD279)	100	100.311	111.362	114.245	0
	Pdcd-1l1 (CD279)	168.863	18.7016	252.5	246.5	249.5	4.24264	8.97979	1.82485	249.3	263.3	256.3	9.89949	9.35076	3.88712	281.9	268.6	275.25	9.40452	10.3144	3.04754	299	282.5	290.75	11.6673	11.0402	3.29596			Pdcd-1l1 (CD279)	100	104.131	114.862	122.945	0
	versican	345.989	39.1338	502.6		502.6	#DIV/0!	12.5144	#DIV/0!	559.5		559.5	#DIV/0!	14.612	#DIV/0!	596.8		596.8	#DIV/0!	15.837	#DIV/0!	541.8		541.8	#DIV/0!	13.9933	#DIV/0!			versican	100	116.761	126.55	111.817	0
	kininogen	328.705	18.9322	481.1		481.1	#DIV/0!	12.3448	#DIV/0!	496.2		496.2	#DIV/0!	12.942	#DIV/0!	523.4		523.4	#DIV/0!	13.9533	#DIV/0!	485.8		485.8	#DIV/0!	12.5337	#DIV/0!			kininogen	100	104.837	113.03	101.53	0
		#DIV/0!	#DIV/0!					#DIV/0!	#DIV/0!				#DIV/0!	#DIV/0!	#DIV/0!					#DIV/0!	#DIV/0!					#DIV/0!	#DIV/0!
		#DIV/0!	#DIV/0!					#DIV/0!	#DIV/0!				#DIV/0!	#DIV/0!	#DIV/0!					#DIV/0!	#DIV/0!					#DIV/0!	#DIV/0!
Angiogenesis proteins	angiogenin	123.971	7.95282	206.1	192.2	199.15	9.82878	8.67059	4.47568	181.3	180	180.65	0.919239	7.52855	0.566039	183.4	186.1	184.75	1.90919	7.79609	1.09344	195.8	182.8	189.3	9.19239	8.08264	4.80917			angiogenin	100	86.8286	89.9143	93.2191	0	2.52086	2.78456	4.64243
	HIF-1α	111.117	6.75455	179.5	170.6	175.05	6.29325	7.99583	3.38783	157.9	163.3	160.6	3.81838	7.03444	2.66526	164.4	165.6	165	0.848528	7.34052	0.549652	166.8	179	172.9	8.6267	7.86024	4.77308			HIF-1α	100	87.9763	91.8044	98.3042	0	3.02654	1.96874	4.08045
	ET-1	124.472	10.908	187	181.6	184.3	3.81838	7.73486	2.20938	215.4	201.8	208.6	9.61665	9.17213	3.92386	194.1	193.6	193.85	0.353553	8.32935	0.178203	183.7	190	186.85	4.45477	7.89798	2.46907			ET-1	100	118.582	107.686	102.109	0	3.06662	1.19379	2.33923
	ET-1 (endothelin-1)	#DIV/0!	#DIV/0!					#DIV/0!	#DIV/0!				#DIV/0!	#DIV/0!	#DIV/0!					#DIV/0!	#DIV/0!					#DIV/0!	#DIV/0!
	VEGF-A	121.828	9.89465	204.5	200.8	202.65	2.6163	8.99011	1.12664	180.3	180.9	180.6	0.424264	7.6663	0.252339	183	184	183.5	0.707107	7.85316	0.400493	186.4	185.5	185.95	0.636396	8.00763	0.346765			VEGF-A	100	85.2748	87.3533	89.0715	0	0.689489	0.763566	0.736702
	VEGF-C	141.227	4.77572	201.8	213.2	207.5	8.06102	8.14084	4.17021	216.7	213.8	215.25	2.05061	8.60367	0.964923	202.7	205.1	203.9	1.69706	7.91664	0.943276	209.4	205.9	207.65	2.47487	8.15004	1.29568			VEGF-C	100	105.685	97.246	100.113	0	2.56756	2.55674	2.73294
	VEGFR2	349.086	23.9267	565.2		565.2	#DIV/0!	14.7008	#DIV/0!	536.8		536.8	#DIV/0!	13.7009	#DIV/0!	515		515	42.7092	12.8808	8.63666	514.5		514.5	7.99031	12.8613	1.67661			VEGFR2	100	93.1981	87.6194	87.4872	0
	p-VEGFR2	305.392	51.1881	585.1		585.1	#DIV/0!	16.7245	#DIV/0!	481.6		481.6	#DIV/0!	13.2743	#DIV/0!	475.2		475.2	16.7584	13.031	3.39648	495.7		495.7	0.0707107	13.7952	0.0130037			p-VEGFR2	100	79.3707	77.916	82.4852	0
	vWF	97.0959	8.04415	159.7	152.9	156.3	4.80833	7.69442	2.80327	155.8	155.2	155.5	0.424264	7.64226	0.253927	151.2	149.1	150.15	1.48492	7.28383	0.974858	139.6	138.1	138.85	1.06066	6.46175	0.88517			vWF	100	99.3221	94.6637	83.9796	0	1.5286	1.88906	1.84422
	CMG2	238.859	28.9041	415.3	249.6	415.725	#DIV/0!	13.2991	#DIV/0!	359.55	233.4	357.775	#DIV/0!	10.9049	#DIV/0!	358.5	207.2	358.85	#DIV/0!	10.954	#DIV/0!	397.25	219.3	397.725	#DIV/0!	12.6042	#DIV/0!	#DIV/0!	#DIV/0!	CMG2	100	85.7838	81.534	91.855	0	6.08722	2.4401	4.986
	CMG2	140.5	18.846	247.9	249.6	248.75	1.20208	10.4043	0.387912	240.5	233.4	236.95	5.02046	9.82088	1.80554	205.8	207.2	206.5	0.989949	8.12402	0.523605	217.4	219.3	218.35	1.3435	8.82325	0.602204			CMG2	100	94.3924	78.0832	84.8038	0
	CMG2	325.281	50.8988	582.7		582.7	#DIV/0!	16.0443	#DIV/0!	478.6		478.6	#DIV/0!	12.3822	#DIV/0!	511.2		511.2	#DIV/0!	13.6352	#DIV/0!	577.1		577.1	#DIV/0!	15.8688	#DIV/0!			CMG2	100	77.1752	84.9849	98.9063	0
	PECAM-1	195.381	12.7598		179.6	310.875	#DIV/0!	10.7468	#DIV/0!	304.45	183.2	305.5	#DIV/0!	10.4938	#DIV/0!	285.6	169.7	285.15	#DIV/0!	9.47466	#DIV/0!	290.3	165.7	287.85	#DIV/0!	9.61609	#DIV/0!	#DIV/0!	#DIV/0!	PECAM-1	100	97.8169	88.6634	89.5931	0	0.575737	1.69346	0.378701
		#DIV/0!	#DIV/0!			#DIV/0!	#DIV/0!	#DIV/0!	#DIV/0!	241	232	236.5	6.36396	#DIV/0!	#DIV/0!	234.2	231.7	232.95	1.27279	#DIV/0!	#DIV/0!	242	215.3	170.6	6.92965	#DIV/0!	#DIV/0!			0	100	#DIV/0!	#DIV/0!	#DIV/0!	0
	FGF-2	230.298	25.7968	375.233	220	374.25	#DIV/0!	11.998	#DIV/0!	335	205.7	336.8	#DIV/0!	10.32	#DIV/0!	356.467	204.2	355.333	#DIV/0!	11.1819	#DIV/0!	392.967	247.6	397.017	#DIV/0!	12.912	#DIV/0!	#DIV/0!	#DIV/0!	FGF-2	100	86.1364	92.4017	106.363	0	0.428123	2.31105	4.95584
	PDGF-A	190.607	9.66299	280.6	268.6	274.6	8.48528	9.16477	3.47544	310.3	286.1	298.2	17.112	10.3727	5.41966	289.3	280.7	285	6.08112	9.71561	2.22996	288.4	284.8	286.6	2.54558	9.7976	0.923878	0	0	PDGF-A	100	113.18	106.01	106.905	0	4.44755	2.8527	2.19966
	MMP-2	111.17	15.4691	203.6	198.5	201.05	3.60624	9.48052	1.39457	185.2	183.6	184.4	1.13137	8.55747	0.539278	158.2	173.5	165.85	10.8187	7.39461	6.70042	165.1	179.6	172.35	10.253	7.82179	5.70294	0	0	MMP-2	100	90.2637	77.998	82.5037	0	0.966925	4.0475	3.54876
	FLT-4	191.978	4.10985	284.6	285.3	284.95	0.494975	9.64222	0.186163	274.9	274.9	274.9	0	9.10617	0	277.4	283.1	280.25	4.03051	9.39534	1.58553	304.1	256.7	280.4	33.5169	9.40332	12.4872			FLT-4	100	94.4406	97.4396	97.5223	0	0.0930815	0.885845	6.3367
	FLT-4 (D2-40)	#DIV/0!	#DIV/0!			#DIV/0!	#DIV/0!	#DIV/0!	#DIV/0!	152.7	123.5	138.1	20.6475	#DIV/0!	#DIV/0!	162.5	130.5	146.5	22.6274	#DIV/0!	#DIV/0!	127.9	117.9	122.9	7.07107	#DIV/0!	#DIV/0!			FLT-4 (D2-40)	100	#DIV/0!	#DIV/0!	#DIV/0!	0
	LYVE-1	200.074	3.84456	288.8	283.2	286	3.9598	9.26962	1.60014	300.1	285.7	292.9	10.1823	9.63462	3.76825	287.1	295.6	291.35	6.01041	9.55384	2.27875	293.5	296.5	295	2.12132	9.74299	0.779115			LYVE-1	100	103.938	103.066	105.107	0	2.68419	1.93944	1.18962
	MMP-10	159.712	11.9364	255.5	252.1	253.8	2.40416	9.69988	0.890369	238.2	247.95	243.075	6.89429	9.13032	2.85386	242.05	216.3	229.175	18.208	8.33443	8.78825	257.3	252.3	254.8	3.53553	9.75129	1.293	#DIV/0!	#DIV/0!	MMP-10	100	94.1124	85.9079	100.248	0	0.106286	0.121713	1.63807
	plasminogen	292.79	8.41972	434.9	427.9	431.4	4.94975	11.7733	1.24213	424.3	440.2	432.25	11.243	11.8093	2.78292	415.4	422	418.7	4.6669	11.221	1.28898	450	427.7	438.85	15.7685	12.0855	3.70976			plasminogen	100	100.306	95.3088	102.652	0	2.01252	1.26556	2.47595
	PAI-1	291.503	18.2904	485.3	453.2	469.25	22.6981	13.3322	4.37383	428.4	440.9	434.65	8.83883	11.9644	2.13827	452.7	423.9	438.3	20.3647	12.116	4.74297	438.3	417.8	428.05	14.4957	11.6853	3.649			PAI-1	100	89.7408	90.8777	87.6476	0	3.25605	4.5584	4.01141
	VCAM-1	327.239	22.5511	522.9	0	522.9	#DIV/0!	13.9879	#DIV/0!	485.1	0	485.1	#DIV/0!	12.5643	#DIV/0!	476.2	0	476.2	#DIV/0!	12.205	#DIV/0!	514.6	0	514.6	#DIV/0!	13.688	#DIV/0!	0	0	VCAM-1	100	89.8225	87.2538	97.856	0	0	0	0
		#DIV/0!	#DIV/0!					#DIV/0!	#DIV/0!				#DIV/0!	#DIV/0!	#DIV/0!					#DIV/0!	#DIV/0!					#DIV/0!	#DIV/0!
Osteogenesis proteins	BMP-2	196.436	8.79502	290.4	280.9	285.65	6.71751	9.4453	2.60155	301.2	299.7	300.45	1.06066	10.1987	0.356271	289.8	312.5	301.15	16.0513	10.233	5.22839	286.4	284.6	285.5	1.27279	9.43736	0.498933			BMP-2	100	107.977	108.339	99.9159	0	1.47891	3.91497	1.55024
	BMP-3	203.307	16.3708	300.2		300.2	#DIV/0!	9.84344	#DIV/0!	302.3		302.3	#DIV/0!	9.94954	#DIV/0!	317.2		317.2	#DIV/0!	10.6721	#DIV/0!	335.6		335.6	#DIV/0!	11.5019	#DIV/0!			BMP-3	100	101.078	108.418	116.848	0
	BMP-4	218.198	5.81958	314	311.6	312.8	1.69706	9.72636	0.625902	327.9	318	322.95	7.00036	10.2348	2.31224	316	336.3	326.15	14.3543	10.39	4.55038	310.3	326.1	318.2	11.1723	10.0001	3.83662			BMP-4	100	105.228	106.823	102.814	0	1.46907	2.58814	2.23126
	OPG	211.283	60.2641	474.7	260.6	475.4	#DIV/0!	16.2517	#DIV/0!	376.6	189.7	377.75	#DIV/0!	12.9022	#DIV/0!	341.4	172.7	340.55	#DIV/0!	11.3695	#DIV/0!	358.1	186.5	358	#DIV/0!	12.1127	#DIV/0!	#DIV/0!	#DIV/0!	OPG	100	77.6577	69.317	74.1832	0	5.78484	2.30591	1.302
	OPG	102.7	38.6472	257.8	260.6	259.2	1.9799	12.51	0.441814	185.1	189.7	187.4	3.25269	9.20325	1.33518	176.1	172.7	174.4	2.40416	8.46757	1.16678	186.9	186.5	186.7	0.282843	9.16514	0.117782			OPG	100	73.5672	67.6865	73.2626	0
	OPG	319.302	82.4458	691.6		691.6	#DIV/0!	19.295	#DIV/0!	568.1		568.1	#DIV/0!	15.7733	#DIV/0!	506.7		506.7	#DIV/0!	13.6893	#DIV/0!	529.3		529.3	#DIV/0!	14.4913	#DIV/0!			OPG	100	81.7482	70.9475	75.1039	0
	RANKL	365.021	116.806	915.8	803.4	859.6	79.4788	22.2391	5.47464	643.4	660.5	651.95	12.0915	16.939	1.46422	680.7	609.5	645.1	50.346	16.7355	6.10512	590.3	603	596.65	8.98026	15.2193	1.34787			RANKL	100	76.1674	75.2527	68.435	0	3.46943	5.78988	3.41126
	osteocalcin	142.989	12.6211	240.9	240.1	240.5	0.565685	9.87477	0.202838	213.4	221.9	217.65	6.01041	8.64066	2.77898	209	230.2	219.6	14.9907	8.75278	6.62882	204.3	218.6	211.45	10.1116	8.27412	5.04234			osteocalcin	100	87.5024	88.6378	83.7905	0	1.49091	3.41583	2.62259
	osteopontin	312.331	28.3063	446.4	431.5	453.525	#DIV/0!	11.8825	#DIV/0!	478.35	432.4	473.4	#DIV/0!	12.6913	#DIV/0!	502.25	461.4	504.3	#DIV/0!	13.8553	#DIV/0!	522.2	446.8	515.275	#DIV/0!	14.2458	#DIV/0!	#DIV/0!	#DIV/0!	osteopontin	100	107.028	116.362	119.391	0	3.48628	2.20454	4.85863
	osteopontin	291.297	19.7653	403	431.5	417.25	20.1525	11.2229	5.45144	452.2	432.4	442.3	14.0007	12.2883	3.19413	453.2	461.4	457.3	5.79828	12.8842	1.21512	474.5	446.8	460.65	19.5869	13.0136	3.96923			osteopontin	100	109.494	114.803	115.956	0
	osteopontin	332.323	37.8899	489.8		489.8	#DIV/0!	12.549	#DIV/0!	504.5		504.5	#DIV/0!	13.1216	#DIV/0!	551.3		551.3	#DIV/0!	14.7979	#DIV/0!	569.9		569.9	#DIV/0!	15.4135	#DIV/0!			osteopontin	100	104.563	117.921	122.827	0
	osteonectin	340.001	8.29725	486.65	456.1	487.875	#DIV/0!	12.1604	#DIV/0!	497.3	446.5	493.575	#DIV/0!	12.3925	#DIV/0!	494.3	483.7	503.2	#DIV/0!	12.7749	#DIV/0!	516.1	445	505.625	#DIV/0!	12.8695	#DIV/0!	#DIV/0!	#DIV/0!	osteonectin	100	101.786	105.001	105.725	0	2.37286	0.960795	1.96129
	osteonectin	314.902	7.00147	451.2	456.1	453.65	3.46482	11.7791	0.870237	461.4	446.5	453.95	10.5359	11.7918	2.61775	448.1	483.7	465.9	25.173	12.2881	5.67392	486.9	445	465.95	29.6278	12.2901	6.64445			osteonectin	100	100.108	104.321	104.338	0
	osteonectin	364.598	10.0943	522.1		522.1	#DIV/0!	12.55	#DIV/0!	533.2		533.2	#DIV/0!	12.9847	#DIV/0!	540.5		540.5	#DIV/0!	13.2628	#DIV/0!	545.3		545.3	#DIV/0!	13.4425	#DIV/0!			osteonectin	100	103.464	105.68	107.112	0
	RUNX2	171.641	29.1535	313.7	318.6	316.15	3.46482	12.0212	0.835689	312.8	300.5	306.65	8.69741	11.6193	2.22988	269.9	268.4	269.15	1.06066	9.87464	0.379995	247.3	263.6	255.45	11.5258	9.1547	4.70282			RUNX2	100	96.6571	82.1438	76.1548	0	1.53279	0.607842	2.76926
	osterix	319.521	7.72047	486.3	456.5	471.4	21.0718	12.3239	4.74341	456	460.3	458.15	3.04056	11.7741	0.764732	485.7	443.6	464.65	29.7692	12.047	6.93855	485.6	465.9	475.75	13.93	12.4992	3.0735			osterix	100	95.5385	97.7526	101.422	0	2.75407	5.84098	3.90846
	ALP	246.981	5.79822	353.2	256.4	356.35	#DIV/0!	10.458	#DIV/0!	359.95	253.1	361.275	#DIV/0!	10.6909	#DIV/0!	353.6	260.2	357.6	#DIV/0!	10.5176	#DIV/0!	375.35	244	369.225	#DIV/0!	11.0564	#DIV/0!	#DIV/0!	#DIV/0!	ALP	100	101.75	100.753	105.294	0	2.15114	0.866992	1.90149
	ALP	173.755	2.82046	243.8	256.4	250.1	8.90955	8.73759	4.00434	247.8	253.1	250.45	3.74767	8.75759	1.69587	244.2	260.2	252.2	11.3137	8.85694	4.92648	268.5	244	256.25	17.3241	9.0827	7.09811			ALP	100	100.229	101.366	103.95	0
	ALP	319.727	9.25576	462.6		462.6	#DIV/0!	11.953	#DIV/0!	472.1		472.1	#DIV/0!	12.344	#DIV/0!	463		463	#DIV/0!	11.9697	#DIV/0!	482.2		482.2	#DIV/0!	12.7465	#DIV/0!			ALP	100	103.271	100.14	106.639	0
	cathepsin K	144.581	30.8919	292.6	296.9	294.75	3.04056	12.2544	0.70617	254	234.8	244.4	13.5765	9.99097	4.65214	244.3	237.5	240.9	4.80833	9.81425	1.73222	230	215.3	222.65	10.3945	8.83569	4.55624	0	0	cathepsin K	100	81.5299	80.0878	72.1024	0	2.67916	1.21919	2.63121
	HSP-90	156.92	10.809	250.4	170.8	252.425	#DIV/0!	9.77268	#DIV/0!	225.15	160.6	226.125	#DIV/0!	8.31897	#DIV/0!	239.05	157.9	238.5	#DIV/0!	9.03218	#DIV/0!	241.55	156.2	241.4	#DIV/0!	9.19132	#DIV/0!	#DIV/0!	#DIV/0!	HSP-90	100	87.2813	92.692	93.1977	0	3.96762	0.366807	1.6159
	versican	345.989	39.1338	502.6	0	502.6	#DIV/0!	12.5144	#DIV/0!	559.5	0	559.5	#DIV/0!	14.612	#DIV/0!	596.8	0	596.8	#DIV/0!	15.837	#DIV/0!	541.8	0	541.8	#DIV/0!	13.9933	#DIV/0!	0	0	versican	100	116.761	126.55	111.817	0	0	0	0
		#DIV/0!	#DIV/0!					#DIV/0!	#DIV/0!				#DIV/0!	#DIV/0!	#DIV/0!					#DIV/0!	#DIV/0!					#DIV/0!	#DIV/0!
		#DIV/0!	#DIV/0!			#DIV/0!	#DIV/0!	#DIV/0!	#DIV/0!			#DIV/0!	#DIV/0!	#DIV/0!	#DIV/0!			#DIV/0!	#DIV/0!	#DIV/0!	#DIV/0!			#DIV/0!	#DIV/0!	#DIV/0!	#DIV/0!			0	100	#DIV/0!	#DIV/0!	#DIV/0!	0
Cellular migration	α-actin	109.633	7.40687	170	173.7	171.85	2.6163	7.88777	1.46112	160	158.2	159.1	1.27279	7.03327	0.896538	165.9	160	162.95	4.17193	7.30184	2.70217	180	169.8	174.9	7.21249	8.07879	3.79573			α-actin	100	89.1668	92.5717	102.422	0	1.17883	2.08164	2.62842
	PLC-β2	128.228	19.5161	188.4	191.1	189.75	1.90919	7.84362	1.0803	201.3	200.1	200.7	0.848528	8.51307	0.408954	221.4	219.8	220.6	1.13137	9.61105	0.427763	230.7	235.7	233.2	3.53553	10.2456	1.17195			PLC-β2	100	108.535	122.533	130.623	0	0.744627	0.754031	1.12613
	PI3K	246.116	11.5948	355.833	327.7	353.783	#DIV/0!	10.3763	#DIV/0!	365.433	346.9	365.533	#DIV/0!	10.9278	#DIV/0!	376.967	337	371.9	#DIV/0!	11.2153	#DIV/0!	384.933	348.2	381.417	#DIV/0!	11.6319	#DIV/0!	#DIV/0!	#DIV/0!	PI3K	100	105.583	108.204	112.276	0	2.63199	1.16509	2.13774
	PKC	144.694	10.6714	222.6	149.3	222	#DIV/0!	8.79241	#DIV/0!	210.6	148.2	212.625	#DIV/0!	8.24205	#DIV/0!	215.7	150.3	216.3	#DIV/0!	8.46206	#DIV/0!	234.05	170.5	236.875	#DIV/0!	9.60111	#DIV/0!	#DIV/0!	#DIV/0!	PKC	100	93.7619	96.8172	110.022	0	0.0609932	2.6168	3.86273
	PKC	97.6109	8.8941	151.7	149.3	150.5	1.69706	7.27249	1.11681	140.1	148.2	144.15	5.72756	6.82196	4.21847	147.9	150.3	149.1	1.69706	7.17559	1.14701	159.2	170.5	164.85	7.99031	8.19995	4.07612			PKC	100	93.805	98.6676	112.753	0
	PKC	191.593	12.6316	293.5		293.5	#DIV/0!	10.0949	#DIV/0!	281.1		281.1	#DIV/0!	9.46079	#DIV/0!	283.5		283.5	#DIV/0!	9.58679	#DIV/0!	308.9		308.9	#DIV/0!	10.8308	#DIV/0!			PKC	100	93.7187	94.9669	107.29	0
	p-PKC	303.311	16.5537	448.6	427.9	438.25	14.6371	11.6163	3.72707	489.6	467.5	478.55	15.6271	13.2378	3.07391	436.9	475.9	456.4	27.5772	12.3729	6.11771	462.6	446.6	454.6	11.3137	12.2999	2.58399			p-PKC	100	113.959	106.513	105.885	0	3.40049	4.92239	3.15553
	FAK	163.435	14.4263	231.85	167.9	234.175	#DIV/0!	8.41071	#DIV/0!	250.9	185.9	253.95	#DIV/0!	9.51394	#DIV/0!	273.6	172	267.775	#DIV/0!	10.2147	#DIV/0!	262.95	170	260.45	#DIV/0!	9.84962	#DIV/0!	#DIV/0!	#DIV/0!	FAK	100	113.615	120.732	115.593	0	2.76532	2.5895	6.10124
	FAK	113.943	8.85442	158.6	167.9	163.25	6.57609	7.02189	4.56383	173.7	185.9	179.8	8.6267	8.11523	4.48417	195.3	172	183.65	16.4756	8.34907	7.95594	180	170	175	7.07107	7.81389	3.97441			FAK	100	115.57	118.901	111.279	0
	FAK	211.903	21.0221	305.1		305.1	#DIV/0!	9.65387	#DIV/0!	328.1		328.1	#DIV/0!	10.7795	#DIV/0!	351.9		351.9	#DIV/0!	11.832	#DIV/0!	345.9		345.9	#DIV/0!	11.5757	#DIV/0!			FAK	100	111.66	122.563	119.908	0
	Integrin α5	119.833	10.9446	168.8	172.3	170.55	2.47487	7.12159	1.69358	200.2	188	194.1	8.6267	8.61784	3.98608	182	199.2	190.6	12.1622	8.41232	5.84441	191.9	192.2	192.05	0.212132	8.49806	0.102757			Integrin α5	100	121.01	118.124	119.328	0	2.83983	3.769	0.898166
	ICAM-1	212.618	32.0803	394.7	243.3	397.425	#DIV/0!	13.5944	#DIV/0!	332.4	196	329.975	#DIV/0!	10.8332	#DIV/0!	333.95	198.5	332.8	#DIV/0!	10.9628	#DIV/0!	334.3	206.7	338.075	#DIV/0!	11.2008	#DIV/0!	#DIV/0!	#DIV/0!	ICAM-1	100	80.2018	80.8759	81.8469	0	1.75685	0.763929	1.92065
	ICAM-1 (CD54)	127.955	18.8083	232.4	243.3	237.85	7.70746	10.4831	2.42532	205.7	196	200.85	6.85894	8.53783	3.24078	203.1	198.5	200.8	3.25269	8.5349	1.55081	191.6	206.7	199.15	10.6773	8.43768	5.11811			ICAM-1 (CD54)	100	81.4441	81.4161	80.4888	0
	ICAM-1 (CD54)	297.001	45.6317	557		557	#DIV/0!	16.1245	#DIV/0!	459.1		459.1	#DIV/0!	12.7318	#DIV/0!	464.8		464.8	#DIV/0!	12.9537	#DIV/0!	477		477	#DIV/0!	13.4164	#DIV/0!			ICAM-1 (CD54)	100	78.9595	80.3358	83.205	0
	NCAM	224.785	33.1172	324.1	230.5	324.6	#DIV/0!	9.99076	#DIV/0!	360.15	255.3	363.3	#DIV/0!	11.7693	#DIV/0!	389.65	256.5	384.425	#DIV/0!	12.6349	#DIV/0!	408.15	271.6	401.4	#DIV/0!	13.2897	#DIV/0!	#DIV/0!	#DIV/0!	NCAM	100	116.597	125.652	132.889	0	5.70185	3.74769	0.233872
	NCAM (CD56)	156.491	23.8554	228.5	230.5	229.5	1.41421	8.54454	0.67568	242.7	255.3	249	8.90955	9.61817	3.31587	277.4	256.5	266.95	14.7785	10.51	4.57793	298.6	271.6	285.1	19.0919	11.3406	5.06732			NCAM (CD56)	100	112.565	123.002	132.723	0
	NCAM (CD56)	292.483	42.9742	419.7		419.7	#DIV/0!	11.279	#DIV/0!	477.6		477.6	#DIV/0!	13.6058	#DIV/0!	501.9		501.9	#DIV/0!	14.4712	#DIV/0!	517.7		517.7	#DIV/0!	15.0072	#DIV/0!			NCAM (CD56)	100	120.629	128.302	133.054	0
	HCAM	181.887	44.9216	383.55	229	382.425	#DIV/0!	14.1611	#DIV/0!	287.85	172.9	285.825	#DIV/0!	10.195	#DIV/0!	296	173.5	291.775	#DIV/0!	10.4827	#DIV/0!	340.25	186.4	336.025	#DIV/0!	12.4152	#DIV/0!	#DIV/0!	#DIV/0!	HCAM	100	72.4968	74.7469	86.3606	0	1.52901	2.32921	4.44132
	HCAM (CD44)	112.853	24.5217	233.5	229	231.25	3.18198	10.881	0.936263	181	172.9	176.95	5.72756	8.00604	3.0801	190.4	173.5	181.95	11.9501	8.31244	5.88028	203.3	186.4	194.85	11.9501	9.0552	4.97701			HCAM (CD44)	100	73.578	76.3939	83.2201	0
	HCAM (CD44)	250.119	66.1232	533.6		533.6	#DIV/0!	16.8369	#DIV/0!	394.7		394.7	#DIV/0!	12.0242	#DIV/0!	401.6		401.6	#DIV/0!	12.3078	#DIV/0!	477.2		477.2	#DIV/0!	15.0692	#DIV/0!			HCAM (CD44)	100	71.4157	73.0999	89.5011	0
	PECAM-1	195.381	12.7598	312.8	179.6	310.875	#DIV/0!	10.7468	#DIV/0!	304.45	183.2	305.5	#DIV/0!	10.4938	#DIV/0!	285.6	169.7	285.15	#DIV/0!	9.47466	#DIV/0!	290.3	165.7	287.85	#DIV/0!	9.61609	#DIV/0!	#DIV/0!	#DIV/0!	PECAM-1	100	97.8169	88.6634	89.5931	0	0.575737	1.69346	0.378701
	PECAM-1 (CD31)	116.698	6.8085	187.3	179.6	183.45	5.44472	8.1702	2.81519	179	183.2	181.1	2.96985	8.0251	1.60117	171.5	169.7	170.6	1.27279	7.34181	0.823067	175.5	165.7	170.6	6.92965	7.34181	4.40267			PECAM-1 (CD31)	100	98.224	89.8608	89.8608	0
	PECAM-1 (CD31)	274.024	18.7506	438.3		438.3	#DIV/0!	12.817	#DIV/0!	429.9		429.9	#DIV/0!	12.485	#DIV/0!	399.7		399.7	#DIV/0!	11.2105	#DIV/0!	405.1		405.1	#DIV/0!	11.4488	#DIV/0!			PECAM-1 (CD31)	100	97.4098	87.4659	89.3253	0
	Ep-CAM	#DIV/0!	#DIV/0!			#DIV/0!	#DIV/0!	#DIV/0!	#DIV/0!			#DIV/0!	#DIV/0!	#DIV/0!	#DIV/0!			#DIV/0!	#DIV/0!	#DIV/0!	#DIV/0!			#DIV/0!	#DIV/0!	#DIV/0!	#DIV/0!			Ep-CAM	100	#DIV/0!	#DIV/0!	#DIV/0!	0
	VCAM-1	327.239	22.5511	522.9		522.9	#DIV/0!	13.9879	#DIV/0!	485.1		485.1	#DIV/0!	12.5643	#DIV/0!	476.2		476.2	#DIV/0!	12.205	#DIV/0!	514.6		514.6	#DIV/0!	13.688	#DIV/0!			VCAM-1	100	89.8225	87.2538	97.856	0
	E-cadherin	741.576	59.9067	1230.9	0	1230.9	#DIV/0!	22.1207	#DIV/0!	1141.1	0	1141.1	#DIV/0!	19.9881	#DIV/0!	1102.9	0	1102.9	#DIV/0!	19.0085	#DIV/0!	1105	0	1105	#DIV/0!	19.0637	#DIV/0!	0	0	E-cadherin	100	90.3594	85.9311	86.1804	0	0	0	0
	CyRP-1	204.332	16.496	293.6	323.2	294.65	#DIV/0!	9.50357	#DIV/0!	332	359.8	333.1	#DIV/0!	11.3476	#DIV/0!	326.3	340.8	322.85	10.253	10.8866	2.98337	309.25	341.2	311.275	#DIV/0!	10.3413	#DIV/0!	#DIV/0!	#DIV/0!	CyRP-1	100	119.589	114.704	108.899	0	3.46838	2.76889	1.45267
	CyRP-1	185.653	17.3815	268.2		268.2	#DIV/0!	9.08551	#DIV/0!	308.6		308.6	#DIV/0!	11.0881	#DIV/0!	298		298	#DIV/0!	10.5994	#DIV/0!	285.4		285.4	#DIV/0!	9.98732	#DIV/0!			CyRP-1	100	122.042	116.662	109.926	0
	CyRP-1	223.009	15.6123	319	323.2	321.1	2.96985	9.90409	1.05412	355.4	359.8	357.6	3.11127	11.6013	0.80583	354.6	340.8	347.7	9.75807	11.1665	2.70251	333.1	341.2	337.15	5.72756	10.6837	1.74113			CyRP-1	100	117.137	112.746	107.871	0
															#DIV/0!
																														0	control	12H	24H	48H	control	12H	24H	48H
																														p < 0.0243
																														3.42217
																														Prolifration-related proteins
																														0	control	12H	24H	48H	control	12H	24H	48H	3.54438
																														β-actin	100	103.003	101.247	106.259	0	3.00766	1.53252	1.43005
																														α-tubulin	100	97.1467	104.507	105.671	0	1.80756	2.28723	1.94204
																														GAPDH	100	100.909	103.422	104.202	0	2.99704	5.60404	2.34928
																														Ki-67	100	112.565	105.86	103.809	0	3.61948	0.886526	0.90298
																														PCNA	100	95.2452	99.7065	104.036	0	2.95147	2.9689	4.7714
																														CDK4	100	116.618	110.088	108.01	0	4.78918	6.6083	3.15828
																														MPM2	100	103.366	106.555	110.664	0	0.851785	1.25695	6.2871
																														PLK4	100	104.581	102.368	107.276	0	5.58208	0.803471	2.24893
																														cyclin D2	100	87.4287	97.3021	104.89	0
																														p14	100	107.936	119.707	121.139	0	0.124341	9.11051	5.95939
																														p15/p16	100	110.434	113.954	110.836	0	0.457219	1.06538	6.36425
																														p21	100	111.023	110.974	111.975	0	4.89284	4.33516	9.97832
																														p27	100	102.569	107.767	118.655	0	0.388312	6.02271	6.09053
																														lamin A/C	100	108.723	103.562	107.295	0	4.5018	7.35348	0.942306
																														p < 0.0245
																														3.05593
																														cMyc/MAX/MAD network proteins
																														β-actin	100	103.003	101.247	106.259	0	3.00766	1.53252	1.43005	3.21468
																														α-tubulin	100	97.1467	104.507	105.671	0	1.80756	2.28723	1.94204
																														GAPDH	100	100.909	103.422	104.202	0	2.99704	5.60404	2.34928
																														cMyc	100	87.4391	91.5608	92.5515	0	5.64729	2.06138	4.32176
																														MAX	100	92.064	95.3356	98.2113	0	3.57716	1.86558	2.78592
																														MAD-1	100	84.3079	86.025	101.672	0	4.15803	6.52646	1.10571
																														p27	100	102.569	107.767	118.655	0	0.388312	6.02271	6.09053
																														p < 0.0239
																														2.98992
																														p53/Rb/E2F signaling proteins	2.87993	p < 0.0213
																														β-actin	100	103.003	101.247	106.259	0	3.00766	1.53252	1.43005	3.57594
																														α-tubulin	100	97.1467	104.507	105.671	0	1.80756	2.28723	1.94204
																														GAPDH	100	100.909	103.422	104.202	0	2.99704	5.60404	2.34928
																														p53	100	113.489	114.451	105.581	0	6.1628	1.18497	2.20741
																														Rb-1	100	107.88	107.315	115.832	0	2.281	4.29978	2.6714
																														E2F-1	100	105.212	112.84	109.107	0	4.36129	5.20667	0.505995
																														MDM2	100	95.6574	95.9233	100.769	0	4.78484	2.6631	3.50155
																														CDK4	100	116.618	110.088	108.01	0	4.78918	6.6083	3.15828
																														p21	100	111.023	110.974	111.975	0	4.89284	4.33516	9.97832
																														Wnt/β-catenin signaling proteins
																														β-actin	100	103.003	101.247	106.259	0	3.00766	1.53252	1.43005	3.29584
																														α-tubulin	100	97.1467	104.507	105.671	0	1.80756	2.28723	1.94204
																														GAPDH	100	100.909	103.422	104.202	0	2.99704	5.60404	2.34928
																														Wnt1	100	112.562	125.185	106.88	0	3.41416	4.09474	5.16124
																														APC	100	99.689	113.234	103.21	0	4.68734	6.36531	6.76867
																														β-catenin	100	101.454	112.896	99.1272	0	4.7047	0.269227	2.21056
																														snail	100	97.6763	96.7313	102.181	0	1.59041	0.902627	3.71958
																														TCF-1	100	109.311	108.311	113.27	0	4.28352	3.24665	4.7239
																														E-cadherin	100	90.3594	85.9311	86.1804	0
																														Epigenetic modification-related proteins		2.54165	p < 0.0282
																															control	12H	24H	48H	control	12H	24H	48H	3.29584
																														β-actin	100	103.003	101.247	106.259	0	3.00766	1.53252	1.43005
																														α-tubulin	100	97.1467	104.507	105.671	0	1.80756	2.28723	1.94204
																														GAPDH	100	100.909	103.422	104.202	0	2.99704	5.60404	2.34928
																														histone H1	100	113.069	131.277	122.296	0	0.207732	2.23616	1.24887
																														KDM4D	100	95.4377	95.0072	96.9479	0	4.1467	2.91336	3.09475
																														HDAC10	100	96.4887	99.104	104.109	0	5.68275	2.74501	0.516888
																														MBD4	100	112.388	115.919	121.049	0	1.84254	2.7177	1.32798
																														DMAP1	100	102.302	118.188	108.599	0	3.39484	3.49173	3.35776
																														DNMT1	100	102.011	105.381	110.353	0	3.41828	1.4986	1.94357
																														PCAF	100	119.235	107.457	101.473	0	2.5	3.1	2.7
																														Protein translation-related proteins		2.46942	p < 0.0379
																														β-actin	100	103.003	101.247	106.259	0	3.00766	1.53252	1.43005	2.49995
																														α-tubulin	100	97.1467	104.507	105.671	0	1.80756	2.28723	1.94204
																														GAPDH	100	100.909	103.422	104.202	0	2.99704	5.60404	2.34928
																														DOHH	100	107.169	117.04	105.375	0	0.458503	0.292145	0.362381
																														DHS	100	87.1688	81.1675	83.1986	0	5.03284	3.94708	3.8769
																														eIF5A1	100	97.2372	98.8473	97.1482	0	2.10391	3.19412	3.33446
																														eIF5A2	100	94.3494	99.0727	96.7888	0	1.67727	3.79414	1.95119
																														eIF2AK3	100	103.677	106.827	102.562	0	0.814843	3.79872	2.40282
																														2.88989
																														Growth Factor-related proteins	2.88989	p < 0.0293
																														β-actin	100	103.003	101.247	106.259	0	3.00766	1.53252	1.43005	2.98843
																														α-tubulin	100	97.1467	104.507	105.671	0	1.80756	2.28723	1.94204
																														GAPDH	100	100.909	103.422	104.202	0	2.99704	5.60404	2.34928
																														FGF-1	100	85.5474	86.0269	86.1677	0	3.70314	0.154386	2.17655
																														FGF-2	100	86.1364	92.4017	106.363	0	0.428123	2.31105	4.95584
																														CTGF	100	90.3517	97.6561	97.7126	0	6.22151	2.67833	1.89211
																														PDGF-A	100	113.18	106.01	106.905	0	4.44755	2.8527	2.19966
																														IGF-1	100	107.323	112.783	109.052	0	5.3292	3.60374	3.24403
																														IGFIIR	100	106.141	115.809	122.462	0	0.378812	7.65827	2.95629
																														GH	100	113.538	101.354	102.609	0	2.21839	2.89671	1.27486
																														GHRH	100	106.643	103.951	103.483	0	4.01851	1.26216	1.10964
																														HER1	100	111.989	119.224	108.373	0	0.911847	0.139867	5.98599
																														HER2	100	101.263	107.209	112.987	0	1.09711	4.98484	4.86096
																														ERβ	100	113.972	107.534	113.614	0	1.77304	4.55728	4.13534
																														TGF-β1	100	116.415	111.927	116.079	0	2.57548	2.53982	1.65012
																														TGF-β2	100	102.528	119.841	127.724	0	2.2	2.7	3.1
																														TGF-β3	100	113.502	116.2	120.748	0	1.9	2.7	3.2
																														SMAD4	100	100.389	106.787	118.374	0	2.05262	2.52459	5.67187
																														FGF-7	100	120.747	108.074	111.996	0	2.5	3.2	3.4
																														HGFα	100	95.0095	103.914	99.0688	0	2.81656	4.03462	2.1366
																														Met	100	97.6602	100.564	103.857	0	5.16132	5.12659	5.70565
																														2.8655
																														RAS signaling proteins	2.8655	p < 0.0263
																														β-actin	100	103.003	101.247	106.259	0	3.00766	1.53252	1.43005	2.68612
																														α-tubulin	100	97.1467	104.507	105.671	0	1.80756	2.28723	1.94204
																														GAPDH	100	100.909	103.422	104.202	0	2.99704	5.60404	2.34928
																														NRAS	100	105.681	107.726	105.36	0	4.02251	3.25606	2.97621
																														KRAS	100	113.721	118.702	112.103	0	5.43456	4.45959	3.04479
																														HRAS	100	104.447	112.592	110.396	0
																														PI3K	100	105.583	108.204	112.276	0	2.63199	1.16509	2.13774
																														JNK-1	100	107.761	112.204	112.394	0	1.69773	1.84396	2.44276
																														ERK-1	100	96.0394	93.671	92.0647	0	3.41351	2.29904	4.92258
																														p-ERK	100	92.3349	92.7297	91.9746	0
																														pAKT1/2/3	100	91.2103	93.6105	103.118	0	1.71328	0.540254	1.97043
																														mTOR	100	114.126	114.218	110.539	0	4.53387	3.70206	1.61686
																														PTEN	100	102.914	104.551	111.224	0	3.42895	3.4801	4.87009
																														RAF-B	100	106.186	117.973	110.34	0	2.02676	3.15881	0.786433
																														STAT3	100	102.424	100	107.148	0	0.194361	1.35313	1.23216
																														Rab 1	100	102.813	110.454	110.036	0	4.62054	3.66659	5.58924
																														NF-1	100	115.979	103.415	100.607	0	3.22894	6.47715	1.14419
																													AKAP	PKC	100	93.7619	96.8172	110.022	0	0.0609932	2.6168	3.86273
																													PKC	p-PKC	100	113.959	106.513	105.885	0	3.40049	4.92239	3.15553
																													p-PKC	AKAP	100	87.5802	84.8785	83.3992	0
																														caveolin-1	100	84.552	96.4956	104.469	0	0.466856	3.32291	1.27311
																														AMPK	100	97.0875	101.219	99.1879	0	1.13545	0.61613	0.352496
																														SOS1	100	122.725	112.773	108.608	0	2.4	3.1	2.8
																														SOS2	100	98.8143	106.285	114.054	0	2.1	2.5	3.1
																														P < 0.0271
																														2.74365
																														NFkB signaling proteins
																														β-actin	100	103.003	101.247	106.259	0	3.00766	1.53252	1.43005	2.68616
																														α-tubulin	100	97.1467	104.507	105.671	0	1.80756	2.28723	1.94204
																														GAPDH	100	100.909	103.422	104.202	0	2.99704	5.60404	2.34928
																														NFkB	100	110.996	107.237	106.774	0	2.10639	0.614696	2.10307
																														IKK	100	88.1855	85.7121	84.4944	0	2.64115	4.69181	0.691624
																														PTEN	100	102.914	104.551	111.224	0	3.42895	3.4801	4.87009
																														pAKT1/2/3	100	91.2103	93.6105	103.118	0	1.71328	0.540254	1.97043
																														mTOR	100	114.126	114.218	110.539	0	4.53387	3.70206	1.61686
																														ERK-1	100	96.0394	93.671	92.0647	0	3.41351	2.29904	4.92258
																														p-ERK	100	92.3349	92.7297	91.9746	0
																														TNFα	100	90.6103	88.3585	93.0713	0	3.2392	3.6952	3.13384
																														GADD45	100	89.4743	93.1587	86.591	0	5.47661	1.40356	1.29495
																														GADD153	100	98.3915	87.8084	82.6604	0
																														p38	100	89.7532	95.3844	98.2117	0	2.09721	1.65302	3.29169
																														p-p38	100	92.8856	89.8499	97.8535	0	3.1624	2.75638	3.51845
																														PGC-1α	100	110.412	109.483	106.957	0	0.870212	1.57399	0.93519
																														ATF6	100	95.8633	97.4723	94.4569	0	2.65087	5.75906	3.82491
																														AMPK	100	97.0875	101.219	99.1879	0	1.13545	0.61613	0.352496
																														NRF2	100	104.77	112.143	105.808	0	3.14714	3.5745	4.19326
																														SRC1	100	94.0894	90.3959	84.5025	0
																														MDR	100	83.613	85.5953	80.9285	0	3.2	2.8	3.4
																														p < 0.0295
																														3.12273
																														Science
																														Upregulated inflammatory proteins	3.12273
																														β-actin	100	103.003	101.247	106.259	0	3.00766	1.53252	1.43005	3.13002
																														α-tubulin	100	97.1467	104.507	105.671	0	1.80756	2.28723	1.94204
																														GAPDH	100	100.909	103.422	104.202	0	2.99704	5.60404	2.34928
																														CD3	100	121.562	114.825	107.344	0	1.70865	3.1063	0.950168
																														CD4	100	101.558	112.015	109.59	0	2.91022	3.52775	2.61728
																														NCAM	100	116.597	125.652	132.889	0	5.70185	3.74769	0.233872
																														CD80	100	104.791	108.753	116.908	0	4.59446	5.80693	1.06894
																														Pdcd-1l1	100	102.221	113.112	118.595	0	2.70127	2.47532	6.15197
																														IL-8	100	101.208	113.338	118.337	0	2.76074	1.01235	0.596415
																														IL-12	100	114.38	107.716	101.316	0	5.11354	5.66232	6.61771
																														MMP-3	100	105.478	111.39	117.748	0	5.18613	1.35812	6.44687
																														MMP-9	100	100.444	110.631	113.302	0	3.76826	1.85273	2.27206
																														MMP-12	100	104.552	110.351	99.6955	0	2.77707	4.10302	1.99922
																														CXCR4	100	116.955	105.831	107.566	0	3.74848	1.55782	0.45677
																														cathepsin C	100	105.106	121.562	109.839	0	3.77956	6.91086	4.86395
																														MCP-1	100	110.216	120.706	133.527	0	3.04076	2.67348	6.03354
																														COX-2	100	102.925	106.417	113.751	0	4.95617	3.03816	3.41725
																														lactoferrin	100	112.582	113.072	122.378	0	0.610397	1.79199	0.355114
																														versican	100	116.761	126.55	111.817	0
																														kininogen	100	104.837	113.03	101.53	0
																														2.84505
																														Downregulated inflammatory proteins	2.84505	The
																														β-actin	100	103.003	101.247	106.259	0	3.00766	1.53252	1.43005	2.68017
																														α-tubulin	100	97.1467	104.507	105.671	0	1.80756	2.28723	1.94204
																														GAPDH	100	100.909	103.422	104.202	0	2.99704	5.60404	2.34928
																														TNFα	100	90.6103	88.3585	93.0713	0	3.2392	3.6952	3.13384
																														IL-1	100	81.0426	75.8812	86.6038	0	0.956872	3.1607	2.02547
																														IL-6	100	98.2898	91.3949	98.8079	0	2.01096	1.55176	0.522942
																														IL-10	100	87.0397	84.782	93.6593	0	4.81791	2.79017	4.70252
																														IL-28	100	95.3759	96.241	93.9799	0	4.00432	6.21724	7.00767
																														cathepsin G	100	92.2142	94.6151	99.5599	0	6.38139	6.30184	0.463821
																														cathepsin K	100	81.5299	80.0878	72.1024	0	2.67916	1.21919	2.63121
																														COX-1	100	86.2805	89.3442	85.0101	0	6.05111	0.206931	4.81655
																														lysozyme	100	82.9091	83.5927	92.275	0	4.20583	4.06938	3.33949
																														M-CSF	100	95.3602	83.8749	89.4968	0	1.55683	1.89052	2.14701
																														MMP-1	100	101.79	84.4915	76.72	0	1.43488	3.03509	2.54594
																														MMP-2	100	90.2637	77.998	82.5037	0	0.966925	4.0475	3.54876
																														MMP-10	100	94.1124	85.9079	100.248	0	0.106286	0.121713	1.63807
																														CD20	100	99.5763	100.533	94.0122	0	2.10266	2.87443	4.61935
																														CD28	100	93.2824	93.1993	101.995	0	2.16718	2.68372	0.985788
																														PECAM-1	100	97.8169	88.6634	89.5931	0	0.575737	1.69346	0.378701
																														CD34	100	74.573	79.8431	78.6528	0	2.07613	2.73211	3.34454
																														CD40	100	103.162	93.6645	91.5302	0	3.91106	4.65316	2.03643
																														ICAM-1	100	80.2018	80.8759	81.8469	0	1.75685	0.763929	1.92065
																														CD68	100	83.792	83.5824	78.43	0	0.837937	5.03765	1.88945
																														CD99	100	97.9349	92.3798	97.5891	0	2.69352	4.23377	4.59332
																														VCAM-1	100	89.8225	87.2538	97.856	0
																														LTA4H	100	97.8913	98.9896	96.112	0	3.30552	1.62015	3.55585
																														LL-37	100	85.8655	81.1135	76.4427	0	2.16249	2.08052	0.801778
																														α1-antitrypsin	100	79.0763	77.911	94.3192	0	1.21588	0.816019	0.795674
																														β-defensin-1	100	104.834	95.6113	92.6174	0	2.4	3.1	1.9
																														β-defensin-2	100	96.4994	95.1535	102.007	0	2.9	3.5	2.8
																														β-defensin-3	100	92.4179	93.2938	94.9679	0	3.5	3.1	2.9
																														p < 0.0286
																														2.42727
																														p53-mediated apoptosis-related proteins
																														β-actin	100	103.003	101.247	106.259	0	3.00766	1.53252	1.43005	2.45779
																														α-tubulin	100	97.1467	104.507	105.671	0	1.80756	2.28723	1.94204
																														GAPDH	100	100.909	103.422	104.202	0	2.99704	5.60404	2.34928
																														p53	100	113.489	114.451	105.581	0	6.1628	1.18497	2.20741
																														MDM2	100	95.6574	95.9233	100.769	0	4.78484	2.6631	3.50155
																														BCL2	100	95.0687	87.685	87.1117	0	1.18058	1.40153	0.322563
																														BAD	100	87.5918	87.1	103.945	0	5.40236	0.271653	0.39697
																														NOXA	100	87.7757	76.8574	73.4452	0	1.6594	1.9269	6.57922
																														PUMA	100	104.588	112.423	107.395	0	3.67325	0.463682	1.63155
																														BAK	100	94.0108	91.8941	87.8272	0	3.29488	0.821464	0.692361
																														BAX	100	81.2075	81.1618	76.5108	0	1.88835	2.00702	3.22011
																														AIF	100	96.0868	92.0252	83.9597	0	2.64165	3.90164	5.98661
																														APAF-1	100	105.405	103.669	101.141	0	1.46807	1.54788	1.75373
																														caspase 9	100	108.026	113.959	127.984	0	4.55156	0.792989	0.538434
																														c-caspase 9	100	108.087	114.751	120.93	0	3.70533	0.498602	1.07423
																														caspase 3	100	112.14	121.578	127.473	0	3.90658	3.82403	0.0216295
																														c-caspase 3	100	100.081	105.355	114.637	0	2.97387	2.12721	1.82462
																														PARP-1	100	108.979	119.982	126.483	0
																														c-PARP-1	100	90.7819	81.7627	94.6478	0	5.82379	2.01015	1.45202
																														p < 0.025
																														2.75701
																														FAS-mediated apoptosis-related proteins
																														β-actin	100	103.003	101.247	106.259	0	3.00766	1.53252	1.43005	2.75701
																														α-tubulin	100	97.1467	104.507	105.671	0	1.80756	2.28723	1.94204
																														GAPDH	100	100.909	103.422	104.202	0	2.99704	5.60404	2.34928
																														FASL	100	105.747	112.552	115.327	0	2.1337	2.66728	1.5178
																														FAS	100	100.451	104.613	98.2457	0	3.99265	3.70911	4.71753
																														FADD	100	119.413	122.098	124.391	0	2.33996	7.69038	6.92376
																														FLIP	100	104.284	105.949	99.537	0	1.5128	1.53179	1.79844
																														BID	100	97.5558	104.293	101.807	0	2.22918	1.71226	1.74779
																														caspase 8	100	110.47	119.551	131.267	0	1.49834	1.74737	3.87588
																														caspase 3	100	112.14	121.578	127.473	0	3.90658	3.82403	0.0216295
																														c-caspase 3	100	100.081	105.355	114.637	0	2.97387	2.12721	1.82462
																														p < 0.0261
																														2.79535
																														Cell survival-related proteins
																														β-actin	100	103.003	101.247	106.259	0	3.00766	1.53252	1.43005	2.78694
																														α-tubulin	100	97.1467	104.507	105.671	0	1.80756	2.28723	1.94204
																														GAPDH	100	100.909	103.422	104.202	0	2.99704	5.60404	2.34928
																														pAKT1/2/3	100	90.8632	93.7227	103.505	0	1.71328	0.540254	1.97043
																														PTEN	100	102.914	104.551	111.224	0	3.42895	3.4801	4.87009
																														TERT	100	101.58	108.368	108.6	0	3.63635	2.98262	3.36551
																														survivin	100	97.2583	91.1135	89.0715	0	1.48245	6.85871	7.6981
																														AMPK	100	97.0875	101.219	99.1879	0	1.13545	0.61613	0.352496
																														BCL2	100	95.0687	87.685	87.1117	0	1.18058	1.40153	0.322563
																														NRF2	100	104.77	112.143	105.808	0	3.14714	3.5745	4.19326
																														ATF6	100	95.8633	97.4723	94.4569	0	2.65087	5.75906	3.82491
																														PGC-1α	100	110.412	109.483	106.957	0	0.870212	1.57399	0.93519
																														PKC	100	93.7619	96.8172	110.022	0	0.0609932	2.6168	3.86273
																														p-PKC	100	113.959	106.513	105.885	0	3.40049	4.92239	3.15553
																														p38	100	89.7532	95.3844	98.2117	0	2.09721	1.65302	3.29169
																														p-p38	100	92.8856	89.8499	97.8535	0	3.1624	2.75638	3.51845
																														FAK	100	113.615	120.732	115.593	0	2.76532	2.5895	6.10124
																														SP-1	100	100	94.1634	90.3542	0	2.3059	1.96664	0.862674
																														SP-3	100	105.287	105.176	103.061	0	4.54271	2.16427	4.53722
																														p < 0.0231
																														2.23561
																														Cell protection-related proteins			2.74224	p < 0.0271
																														β-actin	100	103.003	101.247	106.259	0	3.00766	1.53252	1.43005	2.46772
																														α-tubulin	100	97.1467	104.507	105.671	0	1.80756	2.28723	1.94204
																														GAPDH	100	100.909	103.422	104.202	0	2.99704	5.60404	2.34928
																														HSP-27	100	102.427	101.858	96.3681	0	1.40341	1.32886	2.63628
																														HSP-70	100	121.743	111.897	104.041	0	1.9872	3.83116	4.29831
																														HSP-90	100	87.2813	92.692	93.1977	0	3.96762	0.366807	1.6159
																														AMPK	100	97.0875	101.219	99.1879	0	1.13545	0.61613	0.352496
																														PGC-1α	100	110.412	109.483	106.957	0	0.870212	1.57399	0.93519
																														JNK-1	100	107.761	112.204	112.394	0	1.69773	1.84396	2.44276
																														PLC-β2	100	108.535	122.533	130.623	0	0.744627	0.754031	1.12613
																														PI3K	100	105.583	108.204	112.276	0	2.63199	1.16509	2.13774
																														PKC	100	93.7619	96.8172	110.022	0	0.0609932	2.6168	3.86273
																														p-PKC	100	113.959	106.513	105.885	0	3.40049	4.92239	3.15553
																														FAK	100	113.615	120.732	115.593	0	2.76532	2.5895	6.10124
																														mucin 1	100	99.4076	95.6738	103.269	0	1.16128	2.1206	2.15191
																														mucin 4	100	100.854	110.757	103.601	0	3.32878	3.82699	2.21668
																														GSTO1	100	102.969	109.938	99.5094	0	2.75419	3.42196	2.05778
																														SOD-1	100	94.2119	87.0168	87.3391	0	0.333516	2.10024	2.2607
																														NOS1	100	86.2634	83.3609	80.8137	0	1.6128	0.0775128	0.629192
																														HO-1	100	95.8633	97.4723	94.4569	0	2.65087	5.75906	3.82491
																														ATF6	100	95.8633	97.4723	94.4569	0	2.65087	5.75906	3.82491
																														LC3	100	130.866	118.692	111.526	0	6.13113	4.93071	0.804713
																														NRF2	100	104.77	112.143	105.808	0	3.14714	3.5745	4.19326
																														TGase-2	100	85.3983	94.5444	117.568	0	3.07877	2.02929	1.36733
																														SVCT2	100	88.9304	87.5936	108.072	0
																														Differentiation-related proteins
																														β-actin	100	103.003	101.247	106.259	0	3.00766	1.53252	1.43005	2.4595
																														α-tubulin	100	97.1467	104.507	105.671	0	1.80756	2.28723	1.94204
																														GAPDH	100	100.909	103.422	104.202	0	2.99704	5.60404	2.34928
																														p63	100	113.456	125.445	113.81	0	6.04464	3.66432	4.49124
																														vimentin	100	129.03	129.24	139.766	0	1.57059	2.41717	3.76449
																														TGase-2	100	85.3983	94.5444	117.568	0	3.07877	2.02929	1.36733
																														caveolin-1	100	84.552	96.4956	104.469	0	0.466856	3.32291	1.27311
																														α-actin	100	89.1668	92.5717	102.422	0	1.17883	2.08164	2.62842
																														PLC-β2	100	108.535	122.533	130.623	0	0.744627	0.754031	1.12613
																														PI3K	100	105.583	108.204	112.276	0	2.63199	1.16509	2.13774
																														PKC	100	93.7619	96.8172	110.022	0	0.0609932	2.6168	3.86273
																														p-PKC	100	113.959	106.513	105.885	0	3.40049	4.92239	3.15553
																														FAK	100	113.615	120.732	115.593	0	2.76532	2.5895	6.10124
																														Integrin α5	100	121.01	118.124	119.328	0	2.83983	3.769	0.898166
																														ICAM-1	100	80.2018	80.8759	81.8469	0	1.75685	0.763929	1.92065
																														NCAM	100	116.597	125.652	132.889	0	5.70185	3.74769	0.233872
																														HCAM	100	72.4968	74.7469	86.3606	0	1.52901	2.32921	4.44132
																														PECAM-1	100	97.8169	88.6634	89.5931	0	0.575737	1.69346	0.378701
																														PTCH-1	100	101.221	99.44	87.1427	0	2.48583	2.56624	3.09497
																														CyRP-1	100	119.589	114.704	108.899	0	3.46838	2.76889	1.45267
																														SHH	100	121.954	115.102	101.548	0	2.00001	0.963948	2.91215
																														cystatin A	100	71.0967	84.0436	92.7666	0	3.29771	2.59931	3.3013
																														SP-1	100	100	94.1634	90.3542	0	2.3059	1.96664	0.862674
																														SP-3	100	105.287	105.176	103.061	0	4.54271	2.16427	4.53722
																														AP1M1	100	106.208	112.801	107.906	0	0.932243	1.88544	1.40336
																														S-100	100	102.102	127.124	115.512	0
																														p < 0.0205
																														3.19642
																														Oncogenesis-related proteins
																														β-actin	100	103.003	101.247	106.259	0	3.00766	1.53252	1.43005	2.83618
																														α-tubulin	100	97.1467	104.507	105.671	0	1.80756	2.28723	1.94204
																														GAPDH	100	100.909	103.422	104.202	0	2.99704	5.60404	2.34928
																														CEA	100	107.353	111.458	121.223	0	4.33776	3.54614	2.42406
																														14 3 3	100	109.95	124.174	131.395	0	6.2464	3.07116	2.72507
																														survivin	100	97.2583	91.1135	89.0715	0	1.48245	6.85871	7.6981
																														DMBT1	100	94.5476	113.149	122.801	0	0.91172	1.71284	2.49429
																														TERT	100	101.58	108.368	108.6	0	3.63635	2.98262	3.36551
																														YAP	100	88.8734	81.4231	65.7119	0
																														mTOR	100	114.126	114.218	110.539	0	4.53387	3.70206	1.61686
																														PTEN	100	102.914	104.551	111.224	0	3.42895	3.4801	4.87009
																														maspin	100	105.998	122.651	120.445	0	2.42713	2.69527	0.78999
																														PIM-1	100	101.09	94.8362	82.212	0	2.93499	3.92306	6.14212
																														ATM	100	94.8018	100.425	98.1854	0	0.948565	2.25211	1.24685
																														NF-1	100	115.979	103.415	100.607	0	3.22894	6.47715	1.14419
																														BRCA1	100	115.988	110.321	103.79	0	4.09598	3.98735	1.1941
																														BRCA2	100	106.286	99.7008	96.5181	0	2.17278	2.12611	1.00095
																														MBD4	100	112.388	115.919	121.049	0	1.84254	2.7177	1.32798
																														mucin 4	100	100.854	110.757	103.601	0	3.32878	3.82699	2.21668
																														BCL2	100	95.0687	87.685	87.1117	0	1.18058	1.40153	0.322563
																														SP-1	100	100	94.1634	90.3542	0	2.3059	1.96664	0.862674
																														Angiogenesis-related proteins
																														β-actin	100	103.003	101.247	106.259	0	3.00766	1.53252	1.43005	2.46813
																														α-tubulin	100	97.1467	104.507	105.671	0	1.80756	2.28723	1.94204
																														GAPDH	100	100.909	103.422	104.202	0	2.99704	5.60404	2.34928
																														HIF-1α	100	87.9763	91.8044	98.3042	0	3.02654	1.96874	4.08045
																														angiogenin	100	86.8286	89.9143	93.2191	0	2.52086	2.78456	4.64243
																														VEGF-A	100	85.2748	87.3533	89.0715	0	0.689489	0.763566	0.736702
																														VEGF-C	100	105.685	97.246	100.113	0	2.56756	2.55674	2.73294
																														VEGFR2	100	93.1981	87.6194	87.4872	0
																														p-VEGFR2	100	79.3707	77.916	82.4852	0
																														vWF	100	99.3221	94.6637	83.9796	0	1.5286	1.88906	1.84422
																														CMG2	100	85.7838	81.534	91.855	0	6.08722	2.4401	4.986
																														LYVE-1	100	103.938	103.066	105.107	0	2.68419	1.93944	1.18962
																														COX-1	100	86.2805	89.3442	85.0101	0	6.05111	0.206931	4.81655
																														FLT-4	100	94.4406	97.4396	97.5223	0	0.0930815	0.885845	6.3367
																														FGF-1	100	85.5474	86.0269	86.1677	0	3.70314	0.154386	2.17655
																														FGF-2	100	86.1364	92.4017	106.363	0	0.428123	2.31105	4.95584
																														MMP-2	100	90.2637	77.998	82.5037	0	0.966925	4.0475	3.54876
																														MMP-10	100	94.1124	85.9079	100.248	0	0.106286	0.121713	1.63807
																														PAI-1	100	89.7408	90.8777	87.6476	0	3.25605	4.5584	4.01141
																														plasminogen	100	100.306	95.3088	102.652	0	2.01252	1.26556	2.47595
																														ET-1	100	118.582	107.686	102.109	0	3.06662	1.19379	2.33923
																														PDGF-A	100	113.18	106.01	106.905	0	4.44755	2.8527	2.19966
																														VCAM-1	100	89.8225	87.2538	97.856	0
																														PECAM-1	100	97.8169	88.6634	89.5931	0	0.575737	1.69346	0.378701
																														Osteogenesis-related proteins
																														β-actin	100	103.003	101.247	106.259	0	3.00766	1.53252	1.43005	2.62773
																														α-tubulin	100	97.1467	104.507	105.671	0	1.80756	2.28723	1.94204
																														GAPDH	100	100.909	103.422	104.202	0	2.99704	5.60404	2.34928
																														BMP-2	100	107.977	108.339	99.9159	0	1.47891	3.91497	1.55024
																														BMP-4	100	105.228	106.823	102.814	0	1.46907	2.58814	2.23126
																														OPG	100	77.6577	69.317	74.1832	0	5.78484	2.30591	1.302
																														RANKL	100	76.1674	75.2527	68.435	0	3.46943	5.78988	3.41126
																														osteocalcin	100	87.5024	88.6378	83.7905	0	1.49091	3.41583	2.62259
																														osteopontin	100	107.028	116.362	119.391	0	3.48628	2.20454	4.85863
																														osteonectin	100	101.786	105.001	105.725	0	2.37286	0.960795	1.96129
																														RUNX2	100	96.6571	82.1438	76.1548	0	1.53279	0.607842	2.76926
																														osterix	100	95.5385	97.7526	101.422	0	2.75407	5.84098	3.90846
																														ALP	100	101.75	100.753	105.294	0	2.15114	0.866992	1.90149
																														cathepsin K	100	81.5299	80.0878	72.1024	0	2.67916	1.21919	2.63121
																														HSP-90	100	87.2813	92.692	93.1977	0	3.96762	0.366807	1.6159
																														CTGF	100	90.3517	97.6561	97.7126	0	6.22151	2.67833	1.89211
																														TGF-β1	100	116.415	111.927	116.079	0	2.57548	2.53982	1.65012
																														BMP-3	100	101.078	108.418	116.848	0	2.5	3.1	2.3
																														0	control	12H	24H	48H	control	12H	24H	48H				12-24H		12-48h
																														Ki-67	100	112.565	105.86	103.809	0	3.61948	0.886526	0.90298	2.71694		Ki-67	109.213	9.21267	107.411	7.41136
																														PCNA	100	95.2452	99.7065	104.036	0	2.95147	2.9689	4.7714			PCNA	97.4758	-2.52417	99.6625	-0.337494
																														MPM2	100	103.366	106.555	110.664	0	0.851785	1.25695	6.2871			MPM2	104.961	4.96064	106.862	6.86187
																														CDK4	100	116.618	110.088	108.01	0	4.78918	6.6083	3.15828			CDK4	113.353	13.3526	111.572	11.5717
																														cMyc	100	87.4391	91.5608	92.5515	0	5.64729	2.06138	4.32176			cMyc	89.5	-10.5	90.5171	-9.48285
																														MAX	100	92.064	95.3356	98.2113	0	3.57716	1.86558	2.78592			MAX	93.6998	-6.30021	95.2036	-4.79638
																														MAD-1	100	84.3079	86.025	101.672	0	4.15803	6.52646	1.10571			MAD-1	85.1664	-14.8336	90.6684	-9.33157
																														Rb-1	100	107.88	107.315	115.832	0	2.281	4.29978	2.6714			Rb-1	107.598	7.59777	110.343	10.3425
																														E2F-1	100	105.212	112.84	109.107	0	4.36129	5.20667	0.505995			E2F-1	109.026	9.02618	109.053	9.05315
																														β-catenin	100	101.454	112.896	99.1272	0	4.7047	0.269227	2.21056			β-catenin	107.175	7.17512	104.492	4.49249
																														TCF-1	100	109.311	108.311	113.27	0	4.28352	3.24665	4.7239			TCF-1	108.811	8.81074	110.297	10.297
																														DNMT1	100	102.011	105.381	110.353	0	3.41828	1.4986	1.94357			DNMT1	103.696	3.69594	105.915	5.9148
																														DMAP1	100	102.302	118.188	108.599	0	3.39484	3.49173	3.35776			DMAP1	110.245	10.245	109.696	9.69633
																														MBD4	100	112.388	115.919	121.049	0	1.84254	2.7177	1.32798			MBD4	114.153	14.1535	116.452	16.4521
																														eIF5A1	100	97.2372	98.8473	97.1482	0	2.10391	3.19412	3.33446			eIF5A1	98.0423	-1.95774	97.7443	-2.25574
																														DHS	100	87.1688	81.1675	83.1986	0	5.03284	3.94708	3.8769			DHS	84.1682	-15.8318	83.845	-16.155
																														eIF2AK3	100	103.677	106.827	102.562	0	0.814843	3.79872	2.40282			eIF2AK3	105.252	5.25193	104.355	4.35532
																														HER1	100	111.989	119.224	108.373	0	0.911847	0.139867	5.98599			HER1	115.606	15.6063	113.195	13.1953
																														TGF-β1	100	116.415	111.927	116.079	0	2.57548	2.53982	1.65012			TGF-β1	114.171	14.1707	114.807	14.8067
																														TGF-β2	100	102.528	119.841	127.724	0	2.2	2.7	3.1			TGF-β2	111.184	11.1843	116.698	16.6977
																														IGFIIR	100	106.141	115.809	122.462	0	0.378812	7.65827	2.95629			IGFIIR	110.975	10.9748	114.804	14.8037
																														KRAS	100	113.721	118.702	112.103	0	5.43456	4.45959	3.04479			KRAS	116.211	16.2114	114.842	14.8418
																														pAKT1/2/3	100	91.2103	93.6105	103.118	0	1.71328	0.540254	1.97043			pAKT1/2/3	92.4104	-7.58962	95.9797	-4.02028
																														JNK-1	100	107.761	112.204	112.394	0	1.69773	1.84396	2.44276			JNK-1	109.982	9.98246	110.786	10.7862
																														ERK-1	100	96.0394	93.671	92.0647	0	3.41351	2.29904	4.92258			ERK-1	94.8552	-5.14479	93.925	-6.07497
																														p-ERK	100	92.3349	92.7297	91.9746	0						p-ERK	92.5323	-7.46771	92.3464	-7.6536
																														NFkB	100	110.996	107.237	106.774	0	2.10639	0.614696	2.10307			NFkB	109.117	9.1165	108.336	8.33557
																														mTOR	100	114.126	114.218	110.539	0	4.53387	3.70206	1.61686			mTOR	114.172	14.1722	112.961	12.9612
																														p38	100	89.7532	95.3844	98.2117	0	2.09721	1.65302	3.29169			p38	92.5688	-7.43117	94.4498	-5.55022
																														p-p38	100	92.8856	89.8499	97.8535	0	3.1624	2.75638	3.51845			p-p38	91.3678	-8.63225	93.5297	-6.47032
																														PGC-1α	100	110.412	109.483	106.957	0	0.870212	1.57399	0.93519			PGC-1α	109.948	9.94761	108.951	8.95068
																														MCP-1	100	110.216	120.706	133.527	0	3.04076	2.67348	6.03354			MCP-1	115.461	15.4607	121.483	21.4829
																														CD80	100	104.791	108.753	116.908	0	4.59446	5.80693	1.06894			CD80	106.772	6.77205	110.151	10.1506
																														COX-2	100	102.925	106.417	113.751	0	4.95617	3.03816	3.41725			COX-2	104.671	4.67118	107.698	7.6979
																														NCAM	100	116.597	125.652	132.889	0	5.70185	3.74769	0.233872			NCAM	121.124	21.1245	125.046	25.0459
																														IL-1	100	81.0426	75.8812	86.6038	0	0.956872	3.1607	2.02547			IL-1	78.4619	-21.5381	81.1759	-18.8241
																														IL-10	100	87.0397	84.782	93.6593	0	4.81791	2.79017	4.70252			IL-10	85.9108	-14.0892	88.4936	-11.5064
																														M-CSF	100	95.3602	83.8749	89.4968	0	1.55683	1.89052	2.14701			M-CSF	89.6176	-10.3824	89.5773	-10.4227
																														CD68	100	83.792	83.5824	78.43	0	0.837937	5.03765	1.88945			CD68	83.6872	-16.3128	81.9348	-18.0652
																														α1-antitrypsin	100	79.0763	77.911	94.3192	0	1.21588	0.816019	0.795674			α1-antitrypsin	78.4937	-21.5063	83.7688	-16.2312
																														LL-37	100	85.8655	81.1135	76.4427	0	2.16249	2.08052	0.801778			LL-37	83.4895	-16.5105	81.1406	-18.8594
																														BAK	100	94.0108	91.8941	87.8272	0	3.29488	0.821464	0.692361			BAK	92.9525	-7.04753	91.244	-8.75595
																														BAX	100	81.2075	81.1618	76.5108	0	1.88835	2.00702	3.22011			BAX	81.1846	-18.8154	79.6267	-20.3733
																														caspase 9	100	108.026	113.959	127.984	0	4.55156	0.792989	0.538434			caspase 9	110.992	10.9921	116.656	16.6561
																														PARP-1	100	108.979	119.982	126.483	0						PARP-1	114.48	14.4802	118.481	18.4811
																														FASL	100	105.747	112.552	115.327	0	2.1337	2.66728	1.5178			FASL	109.15	9.14951	111.209	11.2087
																														caspase 8	100	110.47	119.551	131.267	0	1.49834	1.74737	3.87588			caspase 8	115.011	15.0106	120.429	20.4293
																														caspase 3	100	112.14	121.578	127.473	0	3.90658	3.82403	0.0216295			caspase 3	116.859	16.8588	120.397	20.3971
																														survivin	100	97.2583	91.1135	89.0715	0	1.48245	6.85871	7.6981			survivin	94.1859	-5.81407	92.4811	-7.51887
																														BCL2	100	95.0687	87.685	87.1117	0	1.18058	1.40153	0.322563			BCL2	91.3768	-8.62318	89.9551	-10.0449
																														SP-1	100	100	94.1634	90.3542	0	2.3059	1.96664	0.862674			SP-1	97.0817	-2.91831	94.8392	-5.1608
																														LC3	100	130.866	118.692	111.526	0	6.13113	4.93071	0.804713			LC3	124.779	24.7792	120.362	20.3615
																														PLC-β2	100	108.535	122.533	130.623	0	0.744627	0.754031	1.12613			PLC-β2	115.534	15.5342	120.564	20.5639
																														HSP-70	100	121.743	111.897	104.041	0	1.9872	3.83116	4.29831			HSP-70	116.82	16.8195	112.56	12.56
																														PGC-1α	100	110.412	109.483	106.957	0	0.870212	1.57399	0.93519			PGC-1α	109.948	9.94761	108.951	8.95068
																														NRF2	100	104.77	112.143	105.808	0	3.14714	3.5745	4.19326			NRF2	108.456	8.45624	107.573	7.57339
																														p-PKC	100	113.959	106.513	105.885	0	3.40049	4.92239	3.15553			p-PKC	110.236	10.2358	108.786	8.7856
																														vimentin	100	129.03	129.24	139.766	0	1.57059	2.41717	3.76449			vimentin	129.135	29.1353	132.679	32.6788
																														FAK	100	113.615	120.732	115.593	0	2.76532	2.5895	6.10124			FAK	117.173	17.1734	116.647	16.6467
																														S-100	100	102.102	127.124	115.512	0						S-100	114.613	14.6131	114.913	14.9127
																														VEGF-A	100	85.2748	87.3533	89.0715	0	0.689489	0.763566	0.736702			VEGF-A	86.314	-13.686	87.2332	-12.7668
																														VEGF-C	100	105.685	97.246	100.113	0	2.56756	2.55674	2.73294			VEGF-C	101.466	1.46572	101.015	1.01485
																														p-VEGFR2	100	79.3707	77.916	82.4852	0	0	0	0			p-VEGFR2	78.6434	-21.3566	79.924	-20.076
																														CMG2	100	85.7838	81.534	91.855	0	6.08722	2.4401	4.986			CMG2	83.6589	-16.3411	86.391	-13.609
																														VCAM-1	100	89.8225	87.2538	97.856	0	0	0	0			VCAM-1	88.5382	-11.4618	91.6441	-8.3559
																														OPG	100	77.6577	69.317	74.1832	0	5.78484	2.30591	1.302			OPG	73.4874	-26.5126	73.7193	-26.2807
																														RANKL	100	76.1674	75.2527	68.435	0	3.46943	5.78988	3.41126			RANKL	75.7101	-24.2899	73.2851	-26.7149
																														osteocalcin	100	87.5024	88.6378	83.7905	0	1.49091	3.41583	2.62259			osteocalcin	88.0701	-11.9299	86.6436	-13.3564
																														cathepsin K	100	81.5299	80.0878	72.1024	0	2.67916	1.21919	2.63121			cathepsin K	80.8088	-19.1912	77.9067	-22.0933
																														YAP	100	88.8734	81.4231	65.7119	0						YAP	85.1483	-14.8517	78.6695	-21.3305
																														DMBT1	100	94.5476	113.149	122.801	0	0.91172	1.71284	2.49429			DMBT1	103.848	3.84824	110.166	10.1659
																														14 3 3	100	109.95	124.174	131.395	0						14 3 3	117.062	17.0618	121.84	21.8396
																														CEA	100	107.353	111.458	121.223	0	4.33776	3.54614	2.42406			CEA	109.406	9.40574	113.345	13.3447
																														0	control	12H	24H	48H	control	12H	24H	48H
																														CDK4	100	116.618	110.088	108.01	0	4.78918	6.6083	3.15828
																														p14	100	107.936	119.707	121.139	0	0.124341	9.11051	5.95939
																														p15/p16	100	110.434	113.954	110.836	0	0.457219	1.06538	6.36425
																														p21	100	111.023	110.974	111.975	0	4.89284	4.33516	9.97832
																														cyclin D2	100	87.4287	97.3021	104.89	0	0	0	0
																														PCNA	100	95.2452	99.7065	104.036	0	2.95147	2.9689	4.7714
																														cMyc	100	87.4391	91.5608	92.5515	0	5.64729	2.06138	4.32176
																														MAD-1	100	84.3079	86.025	101.672	0	4.15803	6.52646	1.10571
																														MAX	100	92.064	95.3356	98.2113	0	3.57716	1.86558	2.78592
																														p53	100	113.489	114.451	105.581	0	6.1628	1.18497	2.20741
																														Rb-1	100	107.88	107.315	115.832	0	2.281	4.29978	2.6714
																														E2F-1	100	105.212	112.84	109.107	0	4.36129	5.20667	0.505995
																														Wnt1	100	112.562	125.185	106.88	0	3.41416	4.09474	5.16124
																														β-catenin	100	101.454	112.896	99.1272	0	4.7047	0.269227	2.21056
																														TCF-1	100	109.311	108.311	113.27	0	4.28352	3.24665	4.7239
																														APC	100	99.689	113.234	103.21	0	4.68734	6.36531	6.76867
																														E-cadherin	100	90.3594	85.9311	86.1804	0	0	0	0
																														histone H1	100	113.069	131.277	122.296	0	0.207732	2.23616	1.24887
																														PCAF	100	119.235	107.457	101.473	0	0	0	0
																														MBD4	100	112.388	115.919	121.049	0	1.84254	2.7177	1.32798
																														DMAP1	100	102.302	118.188	108.599	0	3.39484	3.49173	3.35776
																														DOHH	100	107.169	117.04	105.375	0	0.458503	0.292145	0.362381
																														eIF2AK3	100	103.677	106.827	102.562	0	0.814843	3.79872	2.40282
																														DHS	100	87.1688	81.1675	83.1986	0	5.03284	3.94708	3.8769
																														TGF-β1	100	116.415	111.927	116.079	0	2.57548	2.53982	#REF!
																														TGF-β2	100	102.528	119.841	127.724	0	0	0	0
																														TGF-β3	100	113.502	116.2	120.748	0	0	0	0
																														SMAD4	100	100.389	106.787	118.374	0	2.05262	2.52459	5.67187
																														FGF-7	100	120.747	108.074	111.996	0	2.5	3.2	3.4
																														ERβ	100	113.972	107.534	113.614	0	1.77304	4.55728	4.13534
																														GH	100	113.538	101.354	102.609	0	2.21839	2.89671	3.4
																														FGF-1	100	85.5474	86.0269	86.1677	0	3.70314	0.154386	2.17655
																														FGF-2	100	86.1364	92.4017	106.363	0	0.428123	2.31105	4.95584
																														CTGF	100	90.3517	97.6561	97.7126	0	6.22151	2.67833	1.89211
																														KRAS	100	113.721	118.702	112.103	0	5.43456	4.45959	3.1
																														HRAS	100	104.447	112.592	110.396	0	0	0	0
																														SOS1	100	122.725	112.773	108.608	0	2.1	2.5	3.1
																														SOS2	100	98.8143	106.285	114.054	0	2.1	2.5	3.04479
																														RAF-B	100	106.186	117.973	110.34	0	2.02676	3.15881	0.786433
																														JNK-1	100	107.761	112.204	112.394	0	1.69773	1.84396	2.44276
																														Rab 1	100	102.813	110.454	110.036	0	4.62054	3.66659	5.58924
																														AKAP	100	87.5802	84.8785	83.3992	0	0	0	0
																														caveolin-1	100	84.552	96.4956	104.469	0	0.466856	3.32291	1.27311
																														pAKT1/2/3	100	91.2103	93.6105	103.118	0	1.71328	0.540254	1.97043
																														p-ERK	100	92.3349	92.7297	91.9746	0	0	0	0
																														mTOR	100	114.126	114.218	110.539	0	4.53387	3.70206	1.61686
																														NRF2	100	104.77	112.143	105.808	0	3.14714	3.5745	4.19326
																														PGC-1α	100	110.412	109.483	106.957	0	0.870212	1.57399	0.93519
																														NFkB	100	110.996	107.237	106.774	0	2.10639	0.614696	2.10307
																														PTEN	100	102.914	104.551	111.224	0	3.42895	3.4801	4.87009
																														MDR	100	83.613	85.5953	80.9285	0	0	0	0
																														IKK	100	88.1855	85.7121	84.4944	0	2.64115	4.69181	0.691624
																														GADD45	100	89.4743	93.1587	86.591	0	5.47661	1.40356	1.29495
																														GADD153	100	98.3915	87.8084	82.6604	0	0	0	0
																														SRC1	100	94.0894	90.3959	84.5025	0	0	0	0
																														p-p38	100	92.8856	89.8499	97.8535	0	3.1624	2.75638	3.51845
																														NCAM	100	116.597	125.652	132.889	0	5.70185	3.74769	0.233872
																														versican	100	116.761	126.55	111.817	0	0	0	0
																														COX-2	100	102.925	106.417	113.751	0	4.95617	3.03816	3.41725
																														IL-12	100	114.38	107.716	101.316	0	5.11354	5.66232	6.61771
																														CD80	100	104.791	108.753	116.908	0	4.59446	5.80693	1.06894
																														MCP-1	100	110.216	120.706	133.527	0	3.04076	2.67348	6.03354
																														CD3	100	121.562	114.825	107.344	0	1.70865	3.1063	0.950168
																														cathepsin C	100	105.106	121.562	109.839	0	3.77956	6.91086	4.86395
																														CXCR4	100	116.955	105.831	107.566	0	3.74848	1.55782	0.45677
																														TNFα	100	90.6103	88.3585	93.0713	0	3.2392	3.6952	3.13384
																														CD34	100	74.573	79.8431	78.6528	0	2.07613	2.73211	3.34454
																														IL-1	100	81.0426	75.8812	86.6038	0	0.956872	3.1607	2.02547
																														cathepsin K	100	81.5299	80.0878	72.1024	0	2.67916	1.21919	2.63121
																														α1-antitrypsin	100	79.0763	77.911	94.3192	0	1.21588	0.816019	0.795674
																														ICAM-1	100	80.2018	80.8759	81.8469	0	1.75685	0.763929	1.92065
																														lysozyme	100	82.9091	83.5927	92.275	0	4.20583	4.06938	3.33949
																														CD68	100	83.792	83.5824	78.43	0	0.837937	5.03765	1.88945
																														M-CSF	100	95.3602	83.8749	89.4968	0	1.55683	1.89052	2.14701
																														MMP-2	100	90.2637	77.998	82.5037	0	0.966925	4.0475	3.54876
																														caspase 9	100	108.026	113.959	127.984	0	4.55156	0.792989	0.538434
																														c-caspase 9	100	108.087	114.751	120.93	0	3.70533	0.498602	1.07423
																														caspase 3	100	112.14	121.578	127.473	0	3.90658	3.82403	0.0216295
																														c-caspase 3	100	100.081	105.355	114.637	0	2.97387	2.12721	1.82462
																														PARP-1	100	108.979	119.982	126.483	0	0	0	0
																														p53	100	113.489	114.451	105.581	0	6.1628	1.18497	2.20741
																														PUMA	100	104.588	112.423	107.395	0	3.67325	0.463682	1.63155
																														NOXA	100	87.7757	76.8574	73.4452	0	1.6594	1.9269	6.57922
																														BAX	100	81.2075	81.1618	76.5108	0	1.88835	2.00702	3.22011
																														c-PARP-1	100	90.7819	81.7627	94.6478	0	5.82379	2.01015	1.45202
																														BAD	100	87.5918	87.1	103.945	0	5.40236	0.271653	0.39697
																														BCL2	100	95.0687	87.685	87.1117	0	1.18058	1.40153	0.322563
																														AIF	100	96.0868	92.0252	83.9597	0	2.64165	3.90164	5.98661
																														caspase 8	100	110.47	119.551	131.267	0	1.49834	1.74737	3.87588
																														FADD	100	119.413	122.098	124.391	0	2.33996	7.69038	6.92376
																														caspase 3	100	112.14	121.578	127.473	0	3.90658	3.82403	0.0216295
																														FASL	100	105.747	112.552	115.327	0	2.1337	2.66728	1.5178
																														p-PKC	100	113.959	106.513	105.885	0	3.40049	4.92239	3.15553
																														FAK	100	113.615	120.732	115.593	0	2.76532	2.5895	6.10124
																														TERT	100	101.58	108.368	108.6	0	3.63635	2.98262	3.36551
																														PGC-1α	100	110.412	109.483	106.957	0	0.870212	1.57399	0.93519
																														NRF2	100	104.77	112.143	105.808	0	3.14714	3.5745	4.19326
																														BCL2	100	95.0687	87.685	87.1117	0	1.18058	1.40153	0.322563
																														survivin	100	97.2583	91.1135	89.0715	0	1.48245	6.85871	7.6981
																														SP-1	100	100	94.1634	90.3542	0	2.3059	1.96664	0.862674
																														p-p38	100	92.8856	89.8499	97.8535	0	3.1624	2.75638	3.51845
																														pAKT1/2/3	100	90.8632	93.7227	103.505	0	1.71328	0.540254	1.97043
																														LC3	100	130.866	118.692	111.526	0	6.13113	4.93071	0.804713
																														PLC-β2	100	108.535	122.533	130.623	0	0.744627	0.754031	1.12613
																														HSP-70	100	121.743	111.897	104.041	0	1.9872	3.83116	4.29831
																														p-PKC	100	113.959	106.513	105.885	0	3.40049	4.92239	3.15553
																														FAK	100	113.615	120.732	115.593	0	2.76532	2.5895	6.10124
																														TGase-2	100	85.3983	94.5444	117.568	0	3.07877	2.02929	1.36733
																														NOS1	100	86.2634	83.3609	80.8137	0	1.6128	0.0775128	0.629192
																														SOD-1	100	94.2119	87.0168	87.3391	0	0.333516	2.10024	2.2607
																														SVCT2	100	88.9304	87.5936	108.072	0	0	0	0
																														HSP-90	100	87.2813	92.692	93.1977	0	3.96762	0.366807	1.6159
																														vimentin	100	129.03	129.24	139.766	0	1.57059	2.41717	3.76449
																														CyRP-1	100	119.589	114.704	108.899	0	3.46838	2.76889	1.45267
																														NCAM	100	116.597	125.652	132.889	0	5.70185	3.74769	0.233872
																														PLC-β2	100	108.535	122.533	130.623	0	0.744627	0.754031	1.12613
																														p63	100	113.456	125.445	113.81	0	6.04464	3.66432	4.49124
																														S-100	100	102.102	127.124	115.512	0	0	0	0
																														SHH	100	121.954	115.102	101.548	0	2.00001	0.963948	2.91215
																														Integrin α5	100	121.01	118.124	119.328	0	2.83983	3.769	0.898166
																														HCAM	100	72.4968	74.7469	86.3606	0	1.52901	2.32921	4.44132
																														ICAM-1	100	80.2018	80.8759	81.8469	0	1.75685	0.763929	1.92065
																														PECAM-1	100	97.8169	88.6634	89.5931	0	0.575737	1.69346	0.378701
																														PTCH-1	100	101.221	99.44	87.1427	0	2.48583	2.56624	3.09497
																														cystatin A	100	71.0967	84.0436	92.7666	0	3.29771	2.59931	3.3013
																														14 3 3	100	109.95	124.174	131.395	0	6.2464	3.07116	2.72507
																														maspin	100	105.998	122.651	120.445	0	2.42713	2.69527	0.78999
																														CEA	100	107.353	111.458	121.223	0	4.33776	3.54614	2.42406
																														DMBT1	100	94.5476	113.149	122.801	0	0.91172	1.71284	2.49429
																														YAP	100	88.8734	81.4231	65.7119	0	0	0	0
																														survivin	100	97.2583	91.1135	89.0715	0	1.48245	6.85871	7.6981
																														SP-1	100	100	94.1634	90.3542	0	2.3059	1.96664	0.862674
																														PIM-1	100	101.09	94.8362	82.212	0	2.93499	3.92306	6.14212
																														ET-1	100	118.582	107.686	102.109	0	3.06662	1.19379	2.33923
																														PDGF-A	100	113.18	106.01	106.905	0	4.44755	2.8527	2.19966
																														p-VEGFR2	100	79.3707	77.916	82.4852	0	0	0	0
																														VCAM-1	100	89.8225	87.2538	97.856	0	0	0	0
																														MMP-2	100	90.2637	77.998	82.5037	0	0.966925	4.0475	3.54876
																														FGF-2	100	86.1364	92.4017	106.363	0	0.428123	2.31105	4.95584
																														CMG2	100	85.7838	81.534	91.855	0	6.08722	2.4401	4.986
																														PECAM-1	100	97.8169	88.6634	89.5931	0	0.575737	1.69346	0.378701
																														FGF-1	100	85.5474	86.0269	86.1677	0	3.70314	0.154386	2.17655
																														VEGF-A	100	85.2748	87.3533	89.0715	0	0.689489	0.763566	0.736702
																														angiogenin	100	86.8286	89.9143	93.2191	0	2.52086	2.78456	4.64243
																														HIF-1α	100	87.9763	91.8044	98.3042	0	3.02654	1.96874	4.08045
																														MMP-10	100	94.1124	85.9079	100.248	0	0.106286	0.121713	1.63807
																														osteopontin	100	107.028	116.362	119.391	0	3.48628	2.20454	4.85863
																														BMP-3	100	101.078	108.418	116.848	0	0	0	0
																														TGF-β1	100	116.415	111.927	116.079	0	2.57548	2.53982	1.65012
																														OPG	100	77.6577	69.317	74.1832	0	5.78484	2.30591	1.302
																														RANKL	100	76.1674	75.2527	68.435	0	3.46943	5.78988	3.41126
																														cathepsin K	100	81.5299	80.0878	72.1024	0	2.67916	1.21919	2.63121
																														RUNX2	100	96.6571	82.1438	76.1548	0	1.53279	0.607842	2.76926
																														osteocalcin	100	87.5024	88.6378	83.7905	0	1.49091	3.41583	2.62259
																														HSP-90	100	87.2813	92.692	93.1977	0	3.96762	0.366807	1.6159
